# Supplementary material for: Co-occurring protein phosphorylation are functionally associated
Source: PLoS Comput Biol. 2017 May 1;13(5):e1005502. doi: 10.1371/journal.pcbi.1005502 (PMC5432191; doi:10.1371/journal.pcbi.1005502)
Supplement: S2 Dataset — The data file contains co-occurring phosphosite pairs identified by FET p-value <1E-4. For each pair, its contingency table and one-side FET p-value is shown. (TXT) [file pcbi.1005502.s002.txt]

protein_ID	protein_name	site1	site2	n00	n01	n10	n11	FET Pvalue
Q9C0C2	TNKS1BP1	S1620	S1621	42	0	0	46	4.17E-26
Q96G23	CERS2	S341	S349	48	0	0	40	5.46E-26
Q96G23	CERS2	S341	T346	48	0	0	40	5.46E-26
Q96G23	CERS2	S349	T346	48	0	0	40	5.46E-26
P25205	MCM3	S672	T674	51	0	0	37	1.15E-25
P13861	PRKAR2A	S78	S80	52	0	0	36	1.62E-25
P17948	FLT1	Y1048	Y1053	52	0	0	36	1.62E-25
Q9H0D6	XRN2	S499	S501	54	0	0	34	3.67E-25
Q9NXG2	THUMPD1	S86	S88	54	0	0	34	3.67E-25
Q9NYV4	CDK12	S681	S685	56	0	0	32	1.01E-24
Q9UQ35	SRRM2	S295	S297	44	1	0	43	1.71E-24
Q08345	DDR1	Y792	Y796	40	1	0	47	2.24E-24
Q9ULC8	ZDHHC8	S537	Y541	58	0	0	30	3.36E-24
Q9Y5J1	UTP18	S121	S124	58	0	0	30	3.36E-24
P16234	PDGFRA	Y762	Y768	37	1	0	50	4.37E-24
P19338	NCL	S153	S145	51	1	0	36	5.99E-24
Q8IYB3	SRRM1	T406	S402	52	1	0	35	8.57E-24
P05388	RPLP0	S304	S307	53	1	0	34	1.29E-23
P22681	CBL	Y774	S767	54	1	0	33	2.02E-23
P29353	SHC1	Y349	Y350	27	0	0	61	2.98E-23
Q8IYB3	SRRM1	S752	S756	55	1	0	32	3.33E-23
Q8IYB3	SRRM1	S754	S756	55	1	0	32	3.33E-23
Q96T58	SPEN	S740	S736	46	2	0	40	4.70E-23
Q96G23	CERS2	S348	S341	48	2	0	38	6.69E-23
Q96G23	CERS2	S348	S349	48	2	0	38	6.69E-23
Q96G23	CERS2	S348	T346	48	2	0	38	6.69E-23
Q16832	DDR2	Y736	Y740	42	1	1	44	7.54E-23
P24844	MYL9	S20	T19	49	1	1	37	1.63E-22
P79522-2	NULL	S33	T26	63	0	0	25	1.66E-22
Q13547	HDAC1	S421	S423	63	0	0	25	1.66E-22
O14950	MYL12B	S20	T19	50	1	1	36	2.17E-22
P19105	MYL12A	S19	T18	50	1	1	36	2.17E-22
P00325	ADH1B	Y150	Y35	52	2	0	34	2.31E-22
Q9NYV4	CDK12	S383	S385	59	1	0	28	3.97E-22
P48634-2	NULL	S342	S350	64	0	0	24	4.24E-22
Q8IYB3	SRRM1	S605	S607	64	0	0	24	4.24E-22
Q92922	SMARCC1	S328	S330	64	0	0	24	4.24E-22
Q9UQ35	SRRM2	S2032	T2034	64	0	0	24	4.24E-22
Q96RS0	TGS1	S405	T407	53	1	1	33	6.75E-22
P15941	MUC1	Y1203	Y1212	46	3	0	39	7.68E-22
Q96T58	SPEN	S749	S736	46	3	0	39	7.68E-22
P02768	ALB	Y108	Y365	54	1	1	32	1.08E-21
P55010	EIF5	S389	S390	65	0	0	23	1.15E-21
Q5T1H1	EYS	Y1819	Y1823	65	0	0	23	1.15E-21
Q8NHW5	NULL	S304	S307	65	0	0	23	1.15E-21
Q9H9J4	USP42	S1219	S1222	65	0	0	23	1.15E-21
Q9H9J4	USP42	S1219	S1226	65	0	0	23	1.15E-21
Q9H9J4	USP42	S1222	S1226	65	0	0	23	1.15E-21
Q6PKG0	LARP1	S627	S631	55	1	1	31	1.81E-21
Q8IYB3	SRRM1	S752	S754	55	1	1	31	1.81E-21
P51858	HDGF	S132	S133	51	3	0	34	2.85E-21
O00566	MPHOSPH10	S163	S171	66	0	0	22	3.30E-21
P55081	MFAP1	S52	S53	66	0	0	22	3.30E-21
Q96ST3	SIN3A	Y558	Y565	66	0	0	22	3.30E-21
P35916	FLT4	Y1063	Y1068	62	1	0	25	4.31E-21
P35968	KDR	Y1054	Y1059	62	1	0	25	4.31E-21
Q13427	PPIG	T358	S356	62	1	0	25	4.31E-21
Q9NTI5	PDS5B	S1176	S1182	45	4	0	39	8.26E-21
Q13435	SF3B2	S431	S435	67	0	0	21	1.00E-20
Q13435	SF3B2	S431	S436	67	0	0	21	1.00E-20
Q13435	SF3B2	S435	S436	67	0	0	21	1.00E-20
Q14137	BOP1	S126	S127	67	0	0	21	1.00E-20
Q14978	NOLC1	T607	T610	67	0	0	21	1.00E-20
Q5T200	ZC3H13	S265	T263	67	0	0	21	1.00E-20
Q8NAV1	PRPF38A	S193	S194	67	0	0	21	1.00E-20
Q8NDX5	PHC3	S616	T609	67	0	0	21	1.00E-20
Q9NZ63	C9orf78	S15	S17	63	1	0	24	1.06E-20
P43405	SYK	Y525	Y526	58	1	1	28	1.13E-20
P02545	LMNA	S392	S390	47	4	0	37	1.17E-20
P29317	EPHA2	S901	S897	59	2	0	27	1.21E-20
P27824	CANX	S564	S554	48	4	0	36	1.48E-20
Q96RS0	TGS1	S412	S405	53	2	1	32	1.80E-20
Q96RS0	TGS1	S412	T407	53	2	1	32	1.80E-20
Q7Z309	FAM122B	S115	S119	64	1	0	23	2.76E-20
Q9NYV4	CDK12	S276	S274	64	1	0	23	2.76E-20
Q9UQ35	SRRM2	S353	S351	64	1	0	23	2.76E-20
Q9Y2V2	CARHSP1	S30	S32	64	1	0	23	2.76E-20
Q9H1E3	NUCKS1	S58	S61	54	2	1	31	2.93E-20
O43379	WDR62	S49	T50	68	0	0	20	3.25E-20
P15336	ATF2	T69	T71	68	0	0	20	3.25E-20
Q15648	MED1	Y224	Y225	68	0	0	20	3.25E-20
Q9BRD0	BUD13	S163	T159	68	0	0	20	3.25E-20
Q9H0E9-2	NULL	S268	T264	68	0	0	20	3.25E-20
P15941	MUC1	Y1212	Y1229	41	5	0	42	6.39E-20
P68871	HBB	Y131	Y146	42	5	0	41	6.39E-20
O60832	DKC1	S451	S453	65	1	0	22	7.59E-20
Q14289	PTK2B	Y580	Y579	29	2	1	56	8.92E-20
O60568	PLOD3	S23	S25	69	0	0	19	1.12E-19
P41236	PPP1R2	S121	S122	69	0	0	19	1.12E-19
Q53RT3	ASPRV1	Y196	Y197	69	0	0	19	1.12E-19
Q5T200	ZC3H13	S370	S372	69	0	0	19	1.12E-19
Q6NZI2	PTRF	S202	S203	69	0	0	19	1.12E-19
Q8WX93	PALLD	S1116	S1118	69	0	0	19	1.12E-19
Q9UQ35	SRRM2	S2071	T2069	69	0	0	19	1.12E-19
Q9Y5B6	PAXBP1	S557	S558	69	0	0	19	1.12E-19
P98172	EFNB1	Y313	Y317	47	5	0	36	1.21E-19
Q5SW79	CEP170	T1023	S1019	54	4	0	30	1.56E-19
Q9Y6M7	SLC4A7	S403	S407	54	4	0	30	1.56E-19
O00566	MPHOSPH10	S167	S163	66	1	0	21	2.21E-19
O00566	MPHOSPH10	S167	S171	66	1	0	21	2.21E-19
Q02880	TOP2B	S1522	S1524	66	1	0	21	2.21E-19
Q15424	SAFB	S384	S383	66	1	0	21	2.21E-19
Q16637	SMN2	S31	S28	59	3	0	26	2.50E-19
Q8WWM7	ATXN2L	S111	S594	59	3	0	26	2.50E-19
Q15276	RABEP1	S410	S407	41	4	1	42	2.68E-19
Q9Y2W1	THRAP3	S243	S682	52	2	2	32	2.96E-19
P02768	ALB	Y108	Y394	50	5	0	33	2.98E-19
Q12929	EPS8	Y498	Y491	50	5	0	33	2.98E-19
Q9H7N4	SCAF1	S498	S500	63	2	0	23	3.45E-19
Q09666	AHNAK	S210	S216	38	4	1	45	3.45E-19
O60341	KDM1A	S131	S137	37	4	1	46	4.09E-19
O15234	CASC3	S363	S373	70	0	0	18	4.13E-19
O75874	IDH1	T75	T77	70	0	0	18	4.13E-19
O94880	PHF14	S290	T287	70	0	0	18	4.13E-19
P46821	MAP1B	S831	S832	70	0	0	18	4.13E-19
P51114	FXR1	S420	S423	70	0	0	18	4.13E-19
P58107	NULL	S3250	S3784	70	0	0	18	4.13E-19
P58107	NULL	S3250	S4318	70	0	0	18	4.13E-19
P58107	NULL	S3250	S4852	70	0	0	18	4.13E-19
P58107	NULL	S3784	S4318	70	0	0	18	4.13E-19
P58107	NULL	S3784	S4852	70	0	0	18	4.13E-19
P58107	NULL	S4318	S4852	70	0	0	18	4.13E-19
Q15637	SF1	S80	S82	70	0	0	18	4.13E-19
Q6UXY8	TMC5	Y163	Y74	70	0	0	18	4.13E-19
Q8IYB3	SRRM1	S583	T581	70	0	0	18	4.13E-19
Q8IYB3	SRRM1	T572	T574	70	0	0	18	4.13E-19
Q92769	HDAC2	S422	S424	70	0	0	18	4.13E-19
Q96ST2	IWS1	S235	S237	70	0	0	18	4.13E-19
Q96ST2	IWS1	S235	S261	70	0	0	18	4.13E-19
Q96ST2	IWS1	S235	S263	70	0	0	18	4.13E-19
Q96ST2	IWS1	S237	S261	70	0	0	18	4.13E-19
Q96ST2	IWS1	S237	S263	70	0	0	18	4.13E-19
Q96ST2	IWS1	S261	S263	70	0	0	18	4.13E-19
Q9Y446	PKP3	S313	S314	56	4	0	28	4.92E-19
P11362	FGFR1	Y654	Y653	40	3	2	43	5.11E-19
Q16204	CCDC6	S240	S244	60	3	0	25	5.43E-19
Q8IYB3	SRRM1	S750	S748	60	3	0	25	5.43E-19
Q96T23	RSF1	S1310	T1305	43	6	0	39	5.45E-19
P18858	LIG1	S76	S66	67	1	0	20	6.83E-19
P21127	NULL	T751	S752	67	1	0	20	6.83E-19
Q14738	PPP2R5D	S89	S88	67	1	0	20	6.83E-19
Q9H3Z4	DNAJC5	T11	S12	67	1	0	20	6.83E-19
Q9UQ88	CDK11A	T739	S740	67	1	0	20	6.83E-19
Q9Y3T9	NOC2L	S673	S672	67	1	0	20	6.83E-19
Q96T58	SPEN	S749	S740	46	3	2	37	7.48E-19
P42167	TMPO	S66	S67	54	2	2	30	7.72E-19
P85037	FOXK1	S416	S420	64	2	0	22	9.10E-19
O60841	EIF5B	S137	S135	55	3	1	29	9.35E-19
Q9HBL0	TNS1	Y1323	Y1326	29	3	1	55	9.35E-19
Q8IYB3	SRRM1	S775	S769	53	5	0	30	1.09E-18
Q9HBL0	TNS1	Y796	Y1326	30	5	0	53	1.09E-18
Q9HBL0	TNS1	S1327	Y1254	35	3	2	48	1.19E-18
O60271	SPAG9	S730	S733	71	0	0	17	1.63E-18
Q02241	KIF23	S911	S912	71	0	0	17	1.63E-18
Q8IYB3	SRRM1	S683	S685	71	0	0	17	1.63E-18
Q9BVJ6	UTP14A	S29	S31	71	0	0	17	1.63E-18
Q9UFC0	LRWD1	S212	S243	71	0	0	17	1.63E-18
P20963	CD247	Y111	Y142	64	1	1	22	1.72E-18
Q9UQ35	SRRM2	S398	S377	54	5	0	29	1.84E-18
Q9UQ35	SRRM2	S2102	T2104	58	4	0	26	1.88E-18
Q9Y6R9	CCDC61	S373	S376	58	4	0	26	1.88E-18
P15941	MUC1	T1211	Y1203	49	6	0	33	1.94E-18
P51812	RPS6KA3	T365	S369	68	1	0	19	2.24E-18
Q12888	TP53BP1	S1101	S1094	68	1	0	19	2.24E-18
Q8IYB3	SRRM1	S463	S465	68	1	0	19	2.24E-18
Q8WX93	PALLD	S1116	S1121	68	1	0	19	2.24E-18
Q8WX93	PALLD	S1118	S1121	68	1	0	19	2.24E-18
Q9NYF3	FAM53C	S234	S232	68	1	0	19	2.24E-18
P22059	OSBP	S193	S190	65	2	0	21	2.54E-18
P46821	MAP1B	S1396	S1400	65	2	0	21	2.54E-18
P55081	MFAP1	S118	S116	62	3	0	23	2.99E-18
P09525	ANXA4	Y296	Y255	57	3	1	27	3.23E-18
Q9UQ35	SRRM2	S2100	S2102	61	2	1	24	3.35E-18
P43405	SYK	Y348	Y352	43	7	0	38	3.89E-18
Q09666	AHNAK	Y964	Y715	38	4	2	44	6.36E-18
P05386	RPLP1	S101	S104	26	3	1	58	6.44E-18
Q14511	NEDD9	Y177	Y189	52	6	0	30	6.55E-18
O60307	MAST3	S155	S157	72	0	0	16	6.91E-18
P35251	RFC1	S69	S71	72	0	0	16	6.91E-18
P51531	SMARCA2	S1568	S1572	72	0	0	16	6.91E-18
Q04726	TLE3	S263	S267	72	0	0	16	6.91E-18
Q15418	RPS6KA1	S363	T359	72	0	0	16	6.91E-18
Q5M775	SPECC1	Y626	Y628	72	0	0	16	6.91E-18
Q6UXY8	TMC5	Y110	Y118	72	0	0	16	6.91E-18
Q7Z6Z7	HUWE1	T3924	T3927	72	0	0	16	6.91E-18
Q8WVC0	LEO1	S610	S614	72	0	0	16	6.91E-18
Q96T23	RSF1	S1359	S1375	72	0	0	16	6.91E-18
Q9H1C3	GLT8D2	Y206	Y209	72	0	0	16	6.91E-18
Q9UQ35	SRRM2	S1014	S2123	72	0	0	16	6.91E-18
Q9UQ35	SRRM2	S1876	S1878	72	0	0	16	6.91E-18
Q9UQ35	SRRM2	S1925	S1948	72	0	0	16	6.91E-18
Q9UQ35	SRRM2	S1925	S1960	72	0	0	16	6.91E-18
Q9UQ35	SRRM2	S1925	T1927	72	0	0	16	6.91E-18
Q9UQ35	SRRM2	S1925	T1950	72	0	0	16	6.91E-18
Q9UQ35	SRRM2	S1925	T1962	72	0	0	16	6.91E-18
Q9UQ35	SRRM2	S1948	S1960	72	0	0	16	6.91E-18
Q9UQ35	SRRM2	S1948	T1927	72	0	0	16	6.91E-18
Q9UQ35	SRRM2	S1948	T1950	72	0	0	16	6.91E-18
Q9UQ35	SRRM2	S1948	T1962	72	0	0	16	6.91E-18
Q9UQ35	SRRM2	S1960	T1927	72	0	0	16	6.91E-18
Q9UQ35	SRRM2	S1960	T1950	72	0	0	16	6.91E-18
Q9UQ35	SRRM2	S1960	T1962	72	0	0	16	6.91E-18
Q9UQ35	SRRM2	S1987	S1999	72	0	0	16	6.91E-18
Q9UQ35	SRRM2	S1987	S2011	72	0	0	16	6.91E-18
Q9UQ35	SRRM2	S1999	S2011	72	0	0	16	6.91E-18
Q9UQ35	SRRM2	T1927	T1950	72	0	0	16	6.91E-18
Q9UQ35	SRRM2	T1927	T1962	72	0	0	16	6.91E-18
Q9UQ35	SRRM2	T1950	T1962	72	0	0	16	6.91E-18
O60841	EIF5B	S190	S182	45	4	2	37	7.36E-18
Q13595	TRA2A	S262	S260	45	4	2	37	7.36E-18
O00501	CLDN5	Y217	Y212	66	2	0	20	7.51E-18
O75533	SF3B1	T227	T223	66	2	0	20	7.51E-18
Q9UHR4	BAIAP2L1	T257	S261	66	2	0	20	7.51E-18
Q9UQ35	SRRM2	S436	S437	66	2	0	20	7.51E-18
P02768	ALB	Y377	Y108	54	4	1	29	7.58E-18
P02768	ALB	Y377	Y365	54	4	1	29	7.58E-18
P02545	LMNA	S406	S407	63	3	0	22	7.59E-18
P35269	GTF2F1	T389	S385	63	3	0	22	7.59E-18
Q08J23	NSUN2	S751	S743	63	3	0	22	7.59E-18
Q13428	TCOF1	S1228	S1378	63	3	0	22	7.59E-18
Q9H8G2	CAAP1	T90	S89	63	3	0	22	7.59E-18
P20700	LMNB1	S393	S391	69	1	0	18	7.86E-18
P49959	MRE11	S689	S688	69	1	0	18	7.86E-18
P51116	FXR2	S601	S603	69	1	0	18	7.86E-18
P58107	NULL	S3250	S2716	69	1	0	18	7.86E-18
P58107	NULL	S3784	S2716	69	1	0	18	7.86E-18
P58107	NULL	S4318	S2716	69	1	0	18	7.86E-18
P58107	NULL	S4852	S2716	69	1	0	18	7.86E-18
Q13459	MYO9B	S1267	T1271	69	1	0	18	7.86E-18
Q8IYB3	SRRM1	S560	S562	69	1	0	18	7.86E-18
Q96E09	FAM122A	S143	S147	69	1	0	18	7.86E-18
Q9UQ35	SRRM2	S2067	S2071	69	1	0	18	7.86E-18
Q9UQ35	SRRM2	S2067	T2069	69	1	0	18	7.86E-18
Q9UN36	NDRG2	S332	T330	62	2	1	23	8.03E-18
Q8IYB3	SRRM1	S749	S748	60	4	0	24	8.69E-18
Q86X29	LSR	Y323	Y328	58	2	2	26	9.17E-18
Q8N4X5	AFAP1L2	Y56	Y54	53	6	0	29	1.07E-17
P62995	TRA2B	S266	S264	48	4	2	34	1.47E-17
Q86WB0	ZC3HC1	S411	S407	54	6	0	28	1.84E-17
Q8IYB3	SRRM1	S740	S738	54	6	0	28	1.84E-17
Q9Y4H2	IRS2	Y653	Y742	34	3	3	48	1.87E-17
P18583	SON	S2011	S2013	61	4	0	23	2.02E-17
Q13573	SNW1	S232	S224	61	4	0	23	2.02E-17
Q8IYB3	SRRM1	S391	S389	61	4	0	23	2.02E-17
P15941	MUC1	Y1203	Y1229	41	8	0	39	2.10E-17
P19338	NCL	S184	S206	67	2	0	19	2.36E-17
Q8WVK2	SNRNP27	S59	S63	67	2	0	19	2.36E-17
Q92733	PRCC	S159	S157	67	2	0	19	2.36E-17
Q9BTU6	PI4K2A	S51	S47	67	2	0	19	2.36E-17
Q9BVS4	RIOK2	S335	S337	67	2	0	19	2.36E-17
Q9UQ35	SRRM2	S2100	T2104	58	5	0	25	2.36E-17
Q9UGV2	NDRG3	S334	S335	49	3	3	33	2.57E-17
P67809	YBX1	S174	S167	70	1	0	17	2.94E-17
Q8WXI9	GATAD2B	T120	S129	70	1	0	17	2.94E-17
Q96JM3	CHAMP1	S297	S286	70	1	0	17	2.94E-17
Q9BW71	HIRIP3	S87	T84	70	1	0	17	2.94E-17
Q9UQ35	SRRM2	S1501	S1502	70	1	0	17	2.94E-17
P05387	RPLP2	S102	S105	24	3	1	60	2.96E-17
P20700	LMNB1	S405	S404	60	3	1	24	2.96E-17
Q14511	NEDD9	Y629	Y631	60	3	1	24	2.96E-17
P11388	TOP2A	S1471	S1474	73	0	0	15	3.15E-17
P15924	DSP	S165	S166	73	0	0	15	3.15E-17
P17535	JUND	S255	S259	73	0	0	15	3.15E-17
P19338	NCL	S28	S34	73	0	0	15	3.15E-17
P55081	MFAP1	S132	S133	73	0	0	15	3.15E-17
Q14004	CDK13	S315	S317	73	0	0	15	3.15E-17
Q14004	CDK13	S315	S325	73	0	0	15	3.15E-17
Q14004	CDK13	S317	S325	73	0	0	15	3.15E-17
Q6NZI2	PTRF	S365	S366	73	0	0	15	3.15E-17
Q6PKG0	LARP1	S849	S850	73	0	0	15	3.15E-17
Q8WVC0	LEO1	S197	T188	73	0	0	15	3.15E-17
Q96ST2	IWS1	S438	S440	73	0	0	15	3.15E-17
Q99856	ARID3A	S77	S81	73	0	0	15	3.15E-17
Q9H501	ESF1	S657	S663	73	0	0	15	3.15E-17
Q9HBL0	TNS1	Y798	Y796	35	8	0	45	3.45E-17
P07355	ANXA2	S22	Y318	34	8	0	46	4.34E-17
P11388	TOP2A	S1213	S1247	67	1	1	19	4.43E-17
Q96B36	AKT1S1	S203	S212	67	1	1	19	4.43E-17
P02042	HBD	Y36	Y146	40	5	2	41	4.63E-17
P68871	HBB	Y36	Y146	40	5	2	41	4.63E-17
P49736	MCM2	S41	S27	62	4	0	22	4.93E-17
Q9NYF8	BCLAF1	S512	S177	53	5	1	29	5.07E-17
P55081	MFAP1	S52	S118	64	2	1	21	5.43E-17
P55081	MFAP1	S53	S118	64	2	1	21	5.43E-17
O60293	ZFC3H1	S1046	S352	65	3	0	20	5.76E-17
Q8NI08	NCOA7	S211	S208	65	3	0	20	5.76E-17
P08133	ANXA6	Y302	Y609	48	6	1	33	5.90E-17
P06400	RB1	S811	S807	68	2	0	18	7.86E-17
P85037	FOXK1	S223	S213	68	2	0	18	7.86E-17
O60716	CTNND1	Y904	Y228	18	2	0	68	7.86E-17
P02768	ALB	Y365	Y394	49	6	1	32	8.23E-17
P62995	TRA2B	S97	S95	57	3	2	26	8.58E-17
Q9NWQ8	PAG1	Y341	Y359	35	5	2	46	8.59E-17
P56945	BCAR1	Y267	Y287	37	4	3	44	9.03E-17
Q6PKG0	LARP1	S766	S548	58	4	1	25	9.61E-17
P08559	PDHA1	Y289	Y301	23	2	2	61	9.74E-17
P29803	PDHA2	Y287	Y299	23	2	2	61	9.74E-17
Q9UQ35	SRRM2	S1103	S2694	61	2	2	23	9.74E-17
Q9UQ35	SRRM2	S2132	S2449	61	2	2	23	9.74E-17
Q8NFJ5	GPRC5A	Y350	Y347	34	5	2	47	1.10E-16
Q09666	AHNAK	S5749	S5752	60	5	0	23	1.13E-16
Q96JM3	CHAMP1	S282	S427	60	5	0	23	1.13E-16
O60825	PFKFB2	S493	S483	71	1	0	16	1.17E-16
P29320	EPHA3	Y596	Y602	71	1	0	16	1.17E-16
P29590	PML	S527	S518	71	1	0	16	1.17E-16
Q14247-3	NULL	Y384	Y409	71	1	0	16	1.17E-16
Q6QNY0	BLOC1S3	T63	S65	71	1	0	16	1.17E-16
Q96JM3	CHAMP1	S319	S432	71	1	0	16	1.17E-16
Q96ST2	IWS1	S398	S400	71	1	0	16	1.17E-16
Q9HBL0	TNS1	Y1254	Y1323	31	6	1	50	1.20E-16
P49023	PXN	Y88	Y118	37	9	0	42	1.27E-16
Q96JM3	CHAMP1	S214	S204	63	4	0	21	1.27E-16
Q8IYB3	SRRM1	S463	S562	68	1	1	18	1.47E-16
Q9UQ35	SRRM2	S1517	S1519	68	1	1	18	1.47E-16
Q9UQ35	SRRM2	S2407	T2409	68	1	1	18	1.47E-16
Q8IYB3	SRRM1	S429	S431	65	2	1	20	1.53E-16
Q96JM3	CHAMP1	S445	S459	65	2	1	20	1.53E-16
O60244	MED14	S1112	S1119	74	0	0	14	1.55E-16
P17096	HMGA1	S102	S103	14	0	0	74	1.55E-16
P19338	NCL	S41	S42	74	0	0	14	1.55E-16
P27816	MAP4	S358	S384	74	0	0	14	1.55E-16
P82251	SLC7A9	S342	S345	74	0	0	14	1.55E-16
Q01831	XPC	S883	S884	74	0	0	14	1.55E-16
Q09666	AHNAK	T5794	T5798	74	0	0	14	1.55E-16
Q13541	EIF4EBP1	S44	T41	74	0	0	14	1.55E-16
Q5JTV8	TOR1AIP1	S156	S157	74	0	0	14	1.55E-16
Q6PD74	AAGAB	S310	S311	74	0	0	14	1.55E-16
Q6PKG0	LARP1	S853	T845	74	0	0	14	1.55E-16
Q7Z3K6	MIER3	S52	S53	74	0	0	14	1.55E-16
Q8IYB3	SRRM1	S626	S628	74	0	0	14	1.55E-16
Q9BRD0	BUD13	S139	T135	74	0	0	14	1.55E-16
Q9BRD0	BUD13	S197	S201	74	0	0	14	1.55E-16
Q9BRD0	BUD13	S197	S222	74	0	0	14	1.55E-16
Q9BRD0	BUD13	S197	S226	74	0	0	14	1.55E-16
Q9BRD0	BUD13	S201	S222	74	0	0	14	1.55E-16
Q9BRD0	BUD13	S201	S226	74	0	0	14	1.55E-16
Q9BRD0	BUD13	S222	S226	74	0	0	14	1.55E-16
Q9C0H5	ARHGAP39	S246	S248	74	0	0	14	1.55E-16
Q9H4L7	SMARCAD1	S211	S213	74	0	0	14	1.55E-16
Q9P206	KIAA1522	S858	S862	74	0	0	14	1.55E-16
Q9UQ35	SRRM2	S1923	S1946	74	0	0	14	1.55E-16
Q9UQ35	SRRM2	S1923	S1958	74	0	0	14	1.55E-16
Q9UQ35	SRRM2	S1946	S1958	74	0	0	14	1.55E-16
Q9UQ35	SRRM2	S2740	T2738	74	0	0	14	1.55E-16
Q9UQ35	SRRM2	S404	S408	74	0	0	14	1.55E-16
P02768	ALB	Y377	Y394	50	8	0	30	1.64E-16
A0FGR8	ESYT2	S758	S761	62	3	1	22	1.67E-16
O14545	TRAFD1	S327	S415	62	3	1	22	1.67E-16
P56856	CLDN18	Y220	Y260	62	3	1	22	1.67E-16
P30273	FCER1G	Y76	Y65	44	9	0	35	1.69E-16
Q8N163	CCAR2	S675	S678	66	3	0	19	1.73E-16
Q9HBL0	TNS1	Y1323	Y1404	28	4	2	54	1.87E-16
P15941	MUC1	Y1209	Y1212	45	7	1	35	2.02E-16
P62753	RPS6	S235	S236	45	7	1	35	2.02E-16
P48553	TRAPPC10	S711	S708	59	4	1	24	2.04E-16
Q12857	NFIA	S280	S287	59	4	1	24	2.04E-16
P15941	MUC1	T1211	Y1212	46	9	0	33	2.65E-16
P20042	EIF2S2	S105	T111	69	2	0	17	2.79E-16
P54756	EPHA5	Y650	Y656	69	2	0	17	2.79E-16
Q02952	AKAP12	S629	S627	69	2	0	17	2.79E-16
Q5T4S7	UBR4	S1760	S1763	69	2	0	17	2.79E-16
Q8N163	CCAR2	S681	S675	69	2	0	17	2.79E-16
Q96B36	AKT1S1	S88	S92	69	2	0	17	2.79E-16
Q92597	NDRG1	S333	S330	55	7	0	26	2.92E-16
P29323	EPHB2	Y596	Y602	47	7	1	33	3.30E-16
P46821	MAP1B	Y1938	Y2042	55	4	2	27	3.34E-16
Q8NE71	ABCF1	T108	S109	55	4	2	27	3.34E-16
P11388	TOP2A	S1213	S1377	64	4	0	20	3.46E-16
P11388	TOP2A	S1247	S1377	64	4	0	20	3.46E-16
Q8IYB3	SRRM1	S393	S389	59	3	2	24	3.68E-16
O60841	EIF5B	S183	S186	52	8	0	28	4.14E-16
Q9HBL0	TNS1	Y1326	Y1404	27	3	3	55	4.24E-16
P54762	EPHB1	Y594	Y600	48	7	1	32	4.50E-16
Q13442	PDAP1	S60	S63	30	5	2	51	4.54E-16
Q15464	SHB	Y114	Y246	31	4	3	50	4.54E-16
Q9HBL0	TNS1	Y796	Y1323	30	5	2	51	4.54E-16
Q7L2J0	MEPCE	T213	S216	60	4	1	23	4.56E-16
P23443	RPS6KB1	S441	T444	66	2	1	19	4.58E-16
P25440	BRD2	S301	S298	66	2	1	19	4.58E-16
P08651	NFIC	S333	S339	72	1	0	15	5.04E-16
Q03252	LMNB2	S387	S385	72	1	0	15	5.04E-16
Q14004	CDK13	S340	S342	72	1	0	15	5.04E-16
Q8WVC0	LEO1	S607	S610	72	1	0	15	5.04E-16
Q8WVC0	LEO1	S607	S614	72	1	0	15	5.04E-16
Q9UQ35	SRRM2	S2044	S2046	72	1	0	15	5.04E-16
Q9UQ35	SRRM2	S1499	S1502	69	1	1	17	5.21E-16
Q09666	AHNAK	S212	S216	39	10	0	39	5.50E-16
Q9BVS4	RIOK2	S332	S337	67	3	0	18	5.50E-16
Q9UDY2	TJP2	S170	S174	67	3	0	18	5.50E-16
O15320	CTAGE5	S590	S596	56	7	0	25	5.58E-16
Q14511	NEDD9	Y166	Y317	25	5	1	57	5.67E-16
Q71U36	TUBA1A	Y399	Y272	57	5	1	25	5.67E-16
P30530	AXL	Y703	Y702	31	7	1	49	6.39E-16
P68871	HBB	Y131	Y36	42	5	3	38	6.43E-16
P23443	RPS6KB1	T444	S447	62	5	0	21	6.61E-16
O15551	CLDN3	Y219	Y198	53	8	0	27	7.01E-16
P09769	FGR	Y523	Y412	46	6	2	34	7.06E-16
Q14511	NEDD9	Y214	Y92	34	6	2	46	7.06E-16
P56945	BCAR1	Y327	Y267	40	8	1	39	7.07E-16
Q14511	NEDD9	Y241	Y214	37	5	3	43	7.12E-16
Q96T23	RSF1	S1325	S1310	49	9	0	30	7.12E-16
Q09666	AHNAK	S212	S210	41	8	1	38	7.37E-16
Q8NFJ5	GPRC5A	Y317	Y350	38	8	1	41	7.37E-16
Q8N4X5	AFAP1L2	S414	Y383	44	5	3	36	8.20E-16
O43823	AKAP8	S323	S328	75	0	0	13	8.33E-16
O75962	TRIO	S1785	S1786	75	0	0	13	8.33E-16
P12036	NEFH	S532	S600	75	0	0	13	8.33E-16
P42285	SKIV2L2	S472	T466	75	0	0	13	8.33E-16
Q07866	KLC1	Y10	Y2	75	0	0	13	8.33E-16
Q13523	PRPF4B	S292	S294	75	0	0	13	8.33E-16
Q13595	TRA2A	S86	T88	75	0	0	13	8.33E-16
Q38SD2	LRRK1	S360	T358	75	0	0	13	8.33E-16
Q56P03	EAPP	S109	S111	75	0	0	13	8.33E-16
Q6PKG0	LARP1	S1056	S1058	75	0	0	13	8.33E-16
Q6UX73	C16orf89	S41	T34	75	0	0	13	8.33E-16
Q7L1Q6	BZW1	S411	S413	75	0	0	13	8.33E-16
Q86VR2	FAM134C	S258	S260	75	0	0	13	8.33E-16
Q86Y82	STX12	S139	S142	75	0	0	13	8.33E-16
Q8IYB3	SRRM1	S549	S551	75	0	0	13	8.33E-16
Q8N684	CPSF7	S423	S429	75	0	0	13	8.33E-16
Q96ST2	IWS1	S415	S420	75	0	0	13	8.33E-16
Q96ST2	IWS1	S511	S513	75	0	0	13	8.33E-16
Q96T23	RSF1	S1277	S1282	75	0	0	13	8.33E-16
Q96T23	RSF1	S1277	T1278	75	0	0	13	8.33E-16
Q96T23	RSF1	S1282	T1278	75	0	0	13	8.33E-16
Q9BW85	CCDC94	S211	S213	75	0	0	13	8.33E-16
Q9C0C9	UBE2O	S87	S89	75	0	0	13	8.33E-16
Q9H4L7	SMARCAD1	S124	S127	75	0	0	13	8.33E-16
Q9H7L9	SUDS3	S45	T49	75	0	0	13	8.33E-16
Q9NP31	SH2D2A	Y280	Y290	75	0	0	13	8.33E-16
Q9NQZ2	UTP3	S365	S368	75	0	0	13	8.33E-16
Q9UH99	SUN2	S116	T107	75	0	0	13	8.33E-16
Q9UQ35	SRRM2	S2018	S2020	75	0	0	13	8.33E-16
Q9Y2K6	USP20	S132	S134	75	0	0	13	8.33E-16
Q9Y520	PRRC2C	S1246	S1248	75	0	0	13	8.33E-16
Q9Y520	PRRC2C	S1246	T1244	75	0	0	13	8.33E-16
Q9Y520	PRRC2C	S1248	T1244	75	0	0	13	8.33E-16
Q9Y6E2	BZW2	S412	S414	75	0	0	13	8.33E-16
Q9Y6R1	SLC4A4	S257	T254	75	0	0	13	8.33E-16
P08133	ANXA6	Y95	Y609	47	6	2	33	9.20E-16
Q9UQ35	SRRM2	S1320	S1329	50	7	1	30	9.48E-16
Q13443	ADAM9	T761	Y769	36	4	4	44	9.80E-16
P42685	FRK	Y104	Y99	65	4	0	19	9.94E-16
Q13523	PRPF4B	S142	S144	65	4	0	19	9.94E-16
Q8IYB3	SRRM1	S562	S391	65	4	0	19	9.94E-16
O43765	SGTA	S77	T81	70	2	0	16	1.06E-15
O75533	SF3B1	T299	T303	70	2	0	16	1.06E-15
O95685	PPP1R3D	S78	S74	70	2	0	16	1.06E-15
Q13542	EIF4EBP2	T37	T46	70	2	0	16	1.06E-15
Q6PKG0	LARP1	T858	S851	70	2	0	16	1.06E-15
Q6UXY8	TMC5	Y110	Y163	70	2	0	16	1.06E-15
Q6UXY8	TMC5	Y110	Y74	70	2	0	16	1.06E-15
Q6UXY8	TMC5	Y118	Y163	70	2	0	16	1.06E-15
Q6UXY8	TMC5	Y118	Y74	70	2	0	16	1.06E-15
Q86VR2	FAM134C	T307	S320	70	2	0	16	1.06E-15
Q9UQ35	SRRM2	S952	S954	70	2	0	16	1.06E-15
Q92597	NDRG1	S336	S333	61	4	1	22	1.07E-15
P15941	MUC1	S1207	T1211	52	4	3	29	1.09E-15
Q9Y2V2	CARHSP1	S32	S41	57	7	0	24	1.12E-15
Q96D71	REPS1	S273	S272	45	10	0	33	1.14E-15
Q15154	PCM1	S68	S69	64	3	1	20	1.16E-15
O60716	CTNND1	Y221	Y302	58	5	1	24	1.17E-15
Q05655	PRKCD	S307	S302	57	4	2	25	1.22E-15
P08581	MET	Y1003	Y1235	34	5	3	46	1.23E-15
O14964	HGS	Y329	Y334	54	8	0	26	1.24E-15
Q09666	AHNAK	S5731	S5752	60	6	0	22	1.24E-15
Q92609	TBC1D5	S544	S541	60	6	0	22	1.24E-15
Q5SW79	CEP170	S1160	S1165	67	2	1	18	1.45E-15
Q8IYB3	SRRM1	S562	S465	67	2	1	18	1.45E-15
Q9UQ35	SRRM2	S2407	S1387	67	2	1	18	1.45E-15
P15941	MUC1	S1207	Y1212	46	10	0	32	1.48E-15
Q86X29	LSR	Y615	Y616	64	2	2	20	1.64E-15
O60716	CTNND1	S269	S268	63	5	0	20	1.73E-15
O60716	CTNND1	Y257	Y904	20	5	0	63	1.73E-15
P36915	GNL1	T48	S51	68	3	0	17	1.86E-15
Q13286	CLN3	S14	S12	68	3	0	17	1.86E-15
Q96B36	AKT1S1	S202	S203	68	3	0	17	1.86E-15
Q96B36	AKT1S1	S211	S203	68	3	0	17	1.86E-15
Q96B36	AKT1S1	S211	S212	68	3	0	17	1.86E-15
P35749	MYH11	Y1408	Y1467	61	3	2	22	1.91E-15
Q8IYB3	SRRM1	S749	S750	61	3	2	22	1.91E-15
Q96E09	FAM122A	S37	S62	61	3	2	22	1.91E-15
Q3YEC7	RABL6	S596	T599	70	1	1	16	1.97E-15
Q96JM3	CHAMP1	S297	S308	70	1	1	16	1.97E-15
Q9NYV4	CDK12	S423	T893	70	1	1	16	1.97E-15
P56945	BCAR1	Y224	Y327	47	8	1	32	2.21E-15
Q9NQ84	GPRC5C	Y312	Y414	47	8	1	32	2.21E-15
P09769	FGR	Y412	Y208	41	7	2	38	2.26E-15
O00267	SUPT5H	T791	T806	73	1	0	14	2.33E-15
O95696	BRD1	S852	T885	73	1	0	14	2.33E-15
P12883	MYH7	Y1852	Y1308	73	1	0	14	2.33E-15
Q5T200	ZC3H13	S209	S207	73	1	0	14	2.33E-15
Q6PKG0	LARP1	S853	S847	73	1	0	14	2.33E-15
Q6PKG0	LARP1	T845	S847	73	1	0	14	2.33E-15
Q8TCJ2	STT3B	S498	S499	73	1	0	14	2.33E-15
Q92766	RREB1	S1174	S1175	73	1	0	14	2.33E-15
Q96MH2	HEXIM2	S29	T32	73	1	0	14	2.33E-15
Q96N67	DOCK7	S182	S180	73	1	0	14	2.33E-15
Q9UN36	NDRG2	S335	S355	73	1	0	14	2.33E-15
P05787	KRT8	Y286	Y282	58	7	0	23	2.34E-15
P07948	LYN	Y306	Y316	58	4	2	24	2.49E-15
Q09666	AHNAK	S5763	S5752	59	5	1	23	2.51E-15
P15941	MUC1	Y1218	T1214	62	4	1	21	2.64E-15
P49790	NUP153	S334	S338	62	4	1	21	2.64E-15
Q9Y2X7	GIT1	S385	S388	41	11	0	36	2.82E-15
Q8IYB3	SRRM1	S429	S389	61	6	0	21	2.97E-15
P67809	YBX1	S167	S165	66	4	0	18	3.02E-15
P67809	YBX1	S176	S165	66	4	0	18	3.02E-15
Q13432	UNC119	S37	S39	66	4	0	18	3.02E-15
Q9H3R2	MUC13	Y512	Y501	66	4	0	18	3.02E-15
Q9BZL6	PRKD2	S198	S197	48	8	1	31	3.06E-15
P56945	BCAR1	Y327	Y287	39	9	1	39	3.68E-15
P16949	STMN1	S25	S38	49	4	4	31	3.69E-15
Q92597	NDRG1	S364	S362	55	5	2	26	3.73E-15
Q8NFJ5	GPRC5A	S345	Y350	38	9	1	40	3.76E-15
Q9Y2X7	GIT1	Y383	S388	40	9	1	38	3.76E-15
O60841	EIF5B	S186	S182	45	7	2	34	3.97E-15
Q68CZ2	TNS3	Y855	Y780	34	7	2	45	3.97E-15
O60716	CTNND1	Y193	Y296	53	7	1	27	3.99E-15
Q92597	NDRG1	T375	S367	53	7	1	27	3.99E-15
O75400	PRPF40A	S933	S938	71	2	0	15	4.29E-15
O75533	SF3B1	T207	T211	71	2	0	15	4.29E-15
P17544	ATF7	S424	T53	71	2	0	15	4.29E-15
Q13427	PPIG	S744	S745	71	2	0	15	4.29E-15
Q5T4S7	UBR4	T1761	S1760	71	2	0	15	4.29E-15
Q8WXI9	GATAD2B	S122	T120	71	2	0	15	4.29E-15
Q96ST2	IWS1	S438	S400	71	2	0	15	4.29E-15
Q96ST2	IWS1	S440	S400	71	2	0	15	4.29E-15
Q9NYV4	CDK12	S303	S301	71	2	0	15	4.29E-15
Q9NYV4	CDK12	Y319	S325	71	2	0	15	4.29E-15
Q9P260	KIAA1468	S167	T168	71	2	0	15	4.29E-15
Q96A22	C11orf52	Y78	Y103	42	9	1	36	4.41E-15
O75494	SRSF10	S131	S133	56	8	0	24	4.46E-15
Q8IYB3	SRRM1	S749	S752	56	8	0	24	4.46E-15
Q8IYB3	SRRM1	S749	S754	56	8	0	24	4.46E-15
Q8IYB3	SRRM1	S463	S605	64	5	0	19	4.77E-15
Q8IYB3	SRRM1	S463	S607	64	5	0	19	4.77E-15
Q8IYB3	SRRM1	S562	S605	64	5	0	19	4.77E-15
Q8IYB3	SRRM1	S562	S607	64	5	0	19	4.77E-15
P54760	EPHB4	Y581	Y574	42	6	3	37	4.78E-15
Q8IYB3	SRRM1	T872	S874	53	9	0	26	4.83E-15
O15047	SETD1A	S915	T916	76	0	0	12	4.87E-15
O43149	ZZEF1	S1464	T1462	76	0	0	12	4.87E-15
O75533	SF3B1	T326	T328	76	0	0	12	4.87E-15
O95696	BRD1	S803	T804	76	0	0	12	4.87E-15
P18858	LIG1	S911	S913	76	0	0	12	4.87E-15
P26678	PLN	S16	T17	76	0	0	12	4.87E-15
P29353-2	NULL	Y239	Y240	76	0	0	12	4.87E-15
P29353-3	NULL	Y194	Y195	76	0	0	12	4.87E-15
P46013	MKI67	S1937	S2420	76	0	0	12	4.87E-15
P49450	CENPA	S17	S19	76	0	0	12	4.87E-15
P53805	RCAN1	S163	S167	76	0	0	12	4.87E-15
Q01130	SRSF2	S206	S208	76	0	0	12	4.87E-15
Q01130	SRSF2	S206	S212	76	0	0	12	4.87E-15
Q01130	SRSF2	S208	S212	76	0	0	12	4.87E-15
Q12789	GTF3C1	S1063	T1064	76	0	0	12	4.87E-15
Q13769	THOC5	S312	S314	76	0	0	12	4.87E-15
Q4G0J3	LARP7	S337	T338	76	0	0	12	4.87E-15
Q4LE39	ARID4B	S790	T793	76	0	0	12	4.87E-15
Q5T5C0	STXBP5	S782	S785	76	0	0	12	4.87E-15
Q6PKG0	LARP1	S823	T865	76	0	0	12	4.87E-15
Q76FK4	NOL8	S304	T302	76	0	0	12	4.87E-15
Q76FK4	NOL8	S890	T888	76	0	0	12	4.87E-15
Q7Z4N2	TRPM1	S813	T818	76	0	0	12	4.87E-15
Q8N4S0	CCDC82	S131	S154	76	0	0	12	4.87E-15
Q8TBF4	ZCRB1	S210	S216	76	0	0	12	4.87E-15
Q8TDY4	ASAP3	Y530	Y535	76	0	0	12	4.87E-15
Q8WWQ0	PHIP	S1281	S1283	76	0	0	12	4.87E-15
Q8WXA9	SREK1	S435	S437	76	0	0	12	4.87E-15
Q8WXA9	SREK1	S435	S441	76	0	0	12	4.87E-15
Q8WXA9	SREK1	S437	S441	76	0	0	12	4.87E-15
Q96DF8	DGCR14	S391	S395	76	0	0	12	4.87E-15
Q96MU7	YTHDC1	S146	T148	76	0	0	12	4.87E-15
Q96Q15	SMG1	S3556	T3550	76	0	0	12	4.87E-15
Q96ST2	IWS1	S287	S289	76	0	0	12	4.87E-15
Q9BW71	HIRIP3	S359	S363	76	0	0	12	4.87E-15
Q9BZE4	GTPBP4	S470	S472	76	0	0	12	4.87E-15
Q9H1C4	UNC93B1	S547	S550	76	0	0	12	4.87E-15
Q9H2P0	ADNP	S953	S955	76	0	0	12	4.87E-15
Q9H7N4	SCAF1	S734	S738	76	0	0	12	4.87E-15
Q9NRF8	CTPS2	S568	S571	76	0	0	12	4.87E-15
Q9UKA8	RCAN3	S148	S152	76	0	0	12	4.87E-15
Q9ULL5	PRR12	S560	S561	76	0	0	12	4.87E-15
Q9UPZ3	HPS5	S265	T273	76	0	0	12	4.87E-15
Q9UQ35	SRRM2	S1415	S1984	76	0	0	12	4.87E-15
Q9UQ35	SRRM2	S1415	S1996	76	0	0	12	4.87E-15
Q9UQ35	SRRM2	S1415	S2008	76	0	0	12	4.87E-15
Q9UQ35	SRRM2	S1539	S1541	76	0	0	12	4.87E-15
Q9UQ35	SRRM2	S1842	T1844	76	0	0	12	4.87E-15
Q9UQ35	SRRM2	S1984	S1996	76	0	0	12	4.87E-15
Q9UQ35	SRRM2	S1984	S2008	76	0	0	12	4.87E-15
Q9UQ35	SRRM2	S1996	S2008	76	0	0	12	4.87E-15
Q9Y2I8	WDR37	S30	T28	76	0	0	12	4.87E-15
Q9Y3S2	ZNF330	Y250	Y253	76	0	0	12	4.87E-15
P12318	FCGR2A	Y304	Y288	68	2	1	17	4.89E-15
Q6UXY8	TMC5	Y163	Y146	68	2	1	17	4.89E-15
Q6UXY8	TMC5	Y74	Y146	68	2	1	17	4.89E-15
Q8IYB3	SRRM1	S560	S463	68	2	1	17	4.89E-15
Q9BVS4	RIOK2	S332	S335	68	2	1	17	4.89E-15
Q9NYV4	CDK12	S334	S332	68	2	1	17	4.89E-15
Q9UQ35	SRRM2	S954	S778	68	2	1	17	4.89E-15
Q14511	NEDD9	Y214	Y345	33	7	2	46	5.05E-15
P46821	MAP1B	Y1889	Y1938	59	7	0	22	5.15E-15
Q16637	SMN2	T25	S28	59	7	0	22	5.15E-15
Q96JM3	CHAMP1	S459	S405	59	7	0	22	5.15E-15
Q9NYF8	BCLAF1	S285	S290	59	7	0	22	5.15E-15
Q9UHB6	LIMA1	S362	S490	59	7	0	22	5.15E-15
Q12866	MERTK	Y749	Y753	36	6	3	43	5.39E-15
Q9NYF8	BCLAF1	S290	S512	55	4	3	26	5.63E-15
P07355	ANXA2	Y238	Y30	22	5	1	60	5.68E-15
Q9UQ35	SRRM2	S1103	S1124	57	6	1	24	5.73E-15
Q9UQ35	SRRM2	S2694	S1124	57	6	1	24	5.73E-15
Q9HBL0	TNS1	Y798	Y1323	32	11	0	45	5.80E-15
Q9UDY2	TJP2	Y426	Y1007	40	5	4	39	5.81E-15
P68363	TUBA1B	Y399	Y272	50	10	0	28	6.47E-15
P68366	TUBA4A	Y399	Y272	50	10	0	28	6.47E-15
Q13748	TUBA3C	Y399	Y272	50	10	0	28	6.47E-15
Q9BQE3	TUBA1C	Y399	Y272	50	10	0	28	6.47E-15
Q9HBL0	TNS1	Y1254	Y1326	29	8	1	50	6.65E-15
Q9NYF8	BCLAF1	S512	S658	50	8	1	29	6.65E-15
Q9UN36	NDRG2	S352	S350	69	3	0	16	6.69E-15
Q9UN36	NDRG2	T348	S350	69	3	0	16	6.69E-15
Q9UQ35	SRRM2	S1014	S2407	69	3	0	16	6.69E-15
Q9UQ35	SRRM2	S1014	T2409	69	3	0	16	6.69E-15
Q9UQ35	SRRM2	S2046	S2071	69	3	0	16	6.69E-15
Q9UQ35	SRRM2	S2046	T2069	69	3	0	16	6.69E-15
Q9UQ35	SRRM2	S2123	S2407	69	3	0	16	6.69E-15
Q9UQ35	SRRM2	S2123	T2409	69	3	0	16	6.69E-15
Q9UQ35	SRRM2	S952	S2071	69	3	0	16	6.69E-15
Q9UQ35	SRRM2	S952	T2069	69	3	0	16	6.69E-15
Q8N4X5	AFAP1L2	S408	S414	47	7	2	32	6.71E-15
P46821	MAP1B	S1396	S1501	63	4	1	20	6.85E-15
Q96J84	KIRREL	Y625	Y647	51	5	3	29	7.03E-15
Q9NQ84	GPRC5C	Y317	Y312	54	7	1	26	7.03E-15
Q9UQ35	SRRM2	S435	S440	54	7	1	26	7.03E-15
Q14004	CDK13	S358	S360	71	1	1	15	7.96E-15
Q9BRD0	BUD13	S235	S240	71	1	1	15	7.96E-15
Q86X29	LSR	Y372	Y551	35	5	4	44	8.67E-15
O60716	CTNND1	Y217	Y296	54	9	0	25	8.70E-15
P20794	MAK	T157	Y159	25	9	0	54	8.70E-15
Q9Y2W1	THRAP3	S320	S243	54	9	0	25	8.70E-15
Q9Y2W1	THRAP3	S320	S682	54	9	0	25	8.70E-15
Q9Y2V2	CARHSP1	S30	S41	57	8	0	23	9.07E-15
P04626	ERBB2	Y1139	S1151	67	4	0	17	9.76E-15
P46821	MAP1B	S1915	S1396	67	4	0	17	9.76E-15
Q13541	EIF4EBP1	T45	T46	67	4	0	17	9.76E-15
P15941	MUC1	Y1209	Y1203	46	6	3	33	9.83E-15
Q9UQ35	SRRM2	S778	S780	66	3	1	18	1.00E-14
P62736	ACTA2	Y200	Y190	51	10	0	27	1.04E-14
P63267	ACTG2	Y199	Y189	51	10	0	27	1.04E-14
P68032	ACTC1	Y200	Y190	51	10	0	27	1.04E-14
P68133	ACTA1	Y200	Y190	51	10	0	27	1.04E-14
Q14511	NEDD9	Y189	Y214	40	12	0	36	1.13E-14
Q9UGV2	NDRG3	S334	S331	40	12	0	36	1.13E-14
Q9UGV2	NDRG3	S335	S331	40	12	0	36	1.13E-14
A8CG34	NULL	S370	S373	74	1	0	13	1.17E-14
O15085	ARHGEF11	S1458	T1462	74	1	0	13	1.17E-14
P04049	RAF1	T258	T260	74	1	0	13	1.17E-14
P06400	RB1	T821	T826	74	1	0	13	1.17E-14
P23588	EIF4B	S424	S418	74	1	0	13	1.17E-14
P38398	BRCA1	S616	T509	74	1	0	13	1.17E-14
Q07955	SRSF1	S234	S238	74	1	0	13	1.17E-14
Q09666	AHNAK	S5793	T5794	74	1	0	13	1.17E-14
Q09666	AHNAK	S5793	T5798	74	1	0	13	1.17E-14
Q6KC79	NIPBL	S368	S367	74	1	0	13	1.17E-14
Q6PKG0	LARP1	T856	S853	74	1	0	13	1.17E-14
Q6PKG0	LARP1	T856	T845	74	1	0	13	1.17E-14
Q6WKZ4	RAB11FIP1	S501	S500	74	1	0	13	1.17E-14
Q92597	NDRG1	T346	T356	74	1	0	13	1.17E-14
Q99717	SMAD5	S463	S465	74	1	0	13	1.17E-14
Q99759	MAP3K3	S337	S340	74	1	0	13	1.17E-14
Q9H4L7	SMARCAD1	S212	S211	74	1	0	13	1.17E-14
Q9H4L7	SMARCAD1	S212	S213	74	1	0	13	1.17E-14
Q9UQ35	SRRM2	S1460	S1462	74	1	0	13	1.17E-14
Q9UQ35	SRRM2	S1579	S1581	74	1	0	13	1.17E-14
Q9UQ35	SRRM2	S2018	S1923	74	1	0	13	1.17E-14
Q9UQ35	SRRM2	S2018	S1946	74	1	0	13	1.17E-14
Q9UQ35	SRRM2	S2018	S1958	74	1	0	13	1.17E-14
Q9UQ35	SRRM2	S2020	S1923	74	1	0	13	1.17E-14
Q9UQ35	SRRM2	S2020	S1946	74	1	0	13	1.17E-14
Q9UQ35	SRRM2	S2020	S1958	74	1	0	13	1.17E-14
Q9Y4H2	IRS2	S1176	S915	74	1	0	13	1.17E-14
P14923	JUP	Y74	Y550	60	7	0	21	1.19E-14
Q8IWW6	ARHGAP12	Y243	S240	21	7	0	60	1.19E-14
Q96JM3	CHAMP1	S445	S427	60	7	0	21	1.19E-14
Q15149	PLEC	S4622	S4613	58	6	1	23	1.19E-14
Q14126	DSG2	Y968	Y979	60	4	2	22	1.21E-14
P00352	ALDH1A1	Y426	Y481	63	3	2	20	1.22E-14
Q96PD2	DCBLD2	Y732	Y750	38	8	2	40	1.24E-14
Q12929	EPS8	Y485	Y491	46	5	4	33	1.35E-14
P55081	MFAP1	S52	S116	61	5	1	21	1.35E-14
P55081	MFAP1	S53	S116	61	5	1	21	1.35E-14
Q16637	SMN2	T25	S31	61	5	1	21	1.35E-14
Q8IYB3	SRRM1	S431	S393	61	5	1	21	1.35E-14
Q9NQ75	CASS4	Y195	Y350	61	5	1	21	1.35E-14
P08729	KRT7	Y55	Y205	65	5	0	18	1.39E-14
P23497	SP100	S452	S451	65	5	0	18	1.39E-14
Q8IYB3	SRRM1	S560	S391	65	5	0	18	1.39E-14
Q96JM3	CHAMP1	S286	S282	65	5	0	18	1.39E-14
Q9UJU6	DBNL	T271	S275	65	5	0	18	1.39E-14
Q9UQ35	SRRM2	S1179	T1003	65	5	0	18	1.39E-14
O60716	CTNND1	Y904	Y96	18	2	2	66	1.41E-14
P08670	VIM	Y53	Y61	18	2	2	66	1.41E-14
Q5T200	ZC3H13	S198	S877	66	2	2	18	1.41E-14
P21333	FLNA	Y2388	Y1604	42	8	2	36	1.45E-14
P60709	ACTB	Y218	Y166	42	8	2	36	1.45E-14
P63261	ACTG1	Y218	Y166	42	8	2	36	1.45E-14
O60716	CTNND1	Y217	Y221	60	3	3	22	1.52E-14
Q9UQ35	SRRM2	S1103	S1404	60	3	3	22	1.52E-14
Q9UQ35	SRRM2	S1404	S2694	60	3	3	22	1.52E-14
Q9UQ35	SRRM2	S2132	S2694	60	3	3	22	1.52E-14
Q8IYB3	SRRM1	S749	S756	55	9	0	24	1.64E-14
Q14511	NEDD9	Y92	Y317	26	10	0	52	1.74E-14
Q68CZ2	TNS3	Y802	Y601	52	10	0	26	1.74E-14
Q9UGV2	NDRG3	S333	S334	52	10	0	26	1.74E-14
P17544	ATF7	T53	T51	69	2	1	16	1.75E-14
Q86WB0	ZC3HC1	S409	S408	69	2	1	16	1.75E-14
Q96JM3	CHAMP1	S308	S286	69	2	1	16	1.75E-14
Q9NYV4	CDK12	S333	S334	69	2	1	16	1.75E-14
Q9UQ35	SRRM2	S1501	S1499	69	2	1	16	1.75E-14
Q9UQ35	SRRM2	S1501	S2067	69	2	1	16	1.75E-14
Q96J84	KIRREL	Y647	Y721	48	6	3	31	1.80E-14
Q9NYF8	BCLAF1	S177	S658	48	6	3	31	1.80E-14
P12882	MYH1	Y1856	Y413	72	2	0	14	1.87E-14
P13535	MYH8	Y1855	Y413	72	2	0	14	1.87E-14
P53985	SLC16A1	S467	S461	72	2	0	14	1.87E-14
Q12873	CHD3	S1605	S1601	72	2	0	14	1.87E-14
Q86VF7	NRAP	S464	Y465	72	2	0	14	1.87E-14
Q8IYB3	SRRM1	S636	S638	72	2	0	14	1.87E-14
Q92614	MYO18A	S2043	S2041	72	2	0	14	1.87E-14
Q96T37	RBM15	S257	S259	72	2	0	14	1.87E-14
Q99543	DNAJC2	S60	S63	72	2	0	14	1.87E-14
Q99569	PKP4	Y114	Y1116	72	2	0	14	1.87E-14
Q9BUR4	WRAP53	S54	S491	72	2	0	14	1.87E-14
Q9BW71	HIRIP3	S199	S196	72	2	0	14	1.87E-14
Q9H4L7	SMARCAD1	S211	S214	72	2	0	14	1.87E-14
Q9H4L7	SMARCAD1	S213	S214	72	2	0	14	1.87E-14
Q9UKX2	MYH2	Y1858	Y413	72	2	0	14	1.87E-14
Q9UN36	NDRG2	S335	S328	72	2	0	14	1.87E-14
Q9UN36	NDRG2	S335	S352	72	2	0	14	1.87E-14
Q9UN36	NDRG2	S335	T348	72	2	0	14	1.87E-14
Q9UN36	NDRG2	S346	T348	72	2	0	14	1.87E-14
Q9UN36	NDRG2	S353	T348	72	2	0	14	1.87E-14
Q9UQ35	SRRM2	S1923	S1925	72	2	0	14	1.87E-14
Q9UQ35	SRRM2	S1923	S1948	72	2	0	14	1.87E-14
Q9UQ35	SRRM2	S1923	S1960	72	2	0	14	1.87E-14
Q9UQ35	SRRM2	S1923	T1927	72	2	0	14	1.87E-14
Q9UQ35	SRRM2	S1923	T1950	72	2	0	14	1.87E-14
Q9UQ35	SRRM2	S1923	T1962	72	2	0	14	1.87E-14
Q9UQ35	SRRM2	S1946	S1925	72	2	0	14	1.87E-14
Q9UQ35	SRRM2	S1946	S1948	72	2	0	14	1.87E-14
Q9UQ35	SRRM2	S1946	S1960	72	2	0	14	1.87E-14
Q9UQ35	SRRM2	S1946	T1927	72	2	0	14	1.87E-14
Q9UQ35	SRRM2	S1946	T1950	72	2	0	14	1.87E-14
Q9UQ35	SRRM2	S1946	T1962	72	2	0	14	1.87E-14
Q9UQ35	SRRM2	S1958	S1925	72	2	0	14	1.87E-14
Q9UQ35	SRRM2	S1958	S1948	72	2	0	14	1.87E-14
Q9UQ35	SRRM2	S1958	S1960	72	2	0	14	1.87E-14
Q9UQ35	SRRM2	S1958	T1927	72	2	0	14	1.87E-14
Q9UQ35	SRRM2	S1958	T1950	72	2	0	14	1.87E-14
Q9UQ35	SRRM2	S1958	T1962	72	2	0	14	1.87E-14
Q9UQ35	SRRM2	S404	S2046	72	2	0	14	1.87E-14
Q9UQ35	SRRM2	S408	S2046	72	2	0	14	1.87E-14
Q9H6F5	CCDC86	S58	S91	64	4	1	19	1.88E-14
Q9UQ35	SRRM2	S876	T1003	64	4	1	19	1.88E-14
O60716	CTNND1	Y291	Y217	63	6	0	19	1.99E-14
P49790	NUP153	S330	S338	63	6	0	19	1.99E-14
Q14247	CTTN	Y215	Y141	63	6	0	19	1.99E-14
Q4G0J3	LARP7	S258	S261	63	6	0	19	1.99E-14
Q96J84	KIRREL	Y606	Y605	63	6	0	19	1.99E-14
Q9UKM9	RALY	S295	S288	63	6	0	19	1.99E-14
Q9UKM9	RALY	T286	S288	63	6	0	19	1.99E-14
Q9UQ35	SRRM2	S2692	S2694	63	6	0	19	1.99E-14
Q9UQ35	SRRM2	T2409	S2449	63	6	0	19	1.99E-14
Q14511	NEDD9	Y241	Y92	34	8	2	44	2.00E-14
P09769	FGR	Y523	Y208	42	10	1	35	2.23E-14
Q15464	SHB	Y336	Y114	33	8	2	45	2.49E-14
O60343	TBC1D4	T568	S566	70	3	0	15	2.57E-14
P17544	ATF7	S424	T51	70	3	0	15	2.57E-14
P78347	GTF2I	S412	S784	70	3	0	15	2.57E-14
Q8WXI9	GATAD2B	S122	S129	70	3	0	15	2.57E-14
Q9UQ35	SRRM2	S1132	S954	70	3	0	15	2.57E-14
P15924	DSP	Y28	S22	49	6	3	30	2.59E-14
Q9HBL0	TNS1	S364	S338	43	10	1	34	2.62E-14
Q9HBL0	TNS1	S1327	Y1326	29	9	1	49	2.76E-14
Q9HBL0	TNS1	S1327	Y1404	29	9	1	49	2.76E-14
P48634	PRRC2A	S1092	S1089	61	4	2	21	2.86E-14
Q9UQ35	SRRM2	S2398	S2694	61	4	2	21	2.86E-14
P42330	AKR1C3	Y81	Y55	61	7	0	20	2.89E-14
Q04828	AKR1C1	Y81	Y55	61	7	0	20	2.89E-14
Q9H1B7	IRF2BPL	S662	S659	61	7	0	20	2.89E-14
Q9UQ35	SRRM2	S436	S435	61	7	0	20	2.89E-14
Q9Y2W1	THRAP3	S248	S253	61	7	0	20	2.89E-14
P13647	KRT5	Y66	Y60	58	5	2	23	2.90E-14
O60716	CTNND1	Y335	Y296	53	8	1	26	2.94E-14
Q15124	PGM5	Y153	Y358	53	10	0	25	3.04E-14
Q96E09	FAM122A	S62	S76	53	10	0	25	3.04E-14
A8CG34	NULL	S325	S328	77	0	0	11	3.12E-14
O14681	EI24	S326	S330	77	0	0	11	3.12E-14
O43379	WDR62	S1248	S1249	77	0	0	11	3.12E-14
O43719	HTATSF1	S713	S714	77	0	0	11	3.12E-14
O43896	KIF1C	S674	S676	77	0	0	11	3.12E-14
O60293	ZFC3H1	S1303	S1304	77	0	0	11	3.12E-14
O60678	PRMT3	S25	S27	77	0	0	11	3.12E-14
O95359	TACC2	S2317	S2321	77	0	0	11	3.12E-14
P04075	ALDOA	S301	T299	77	0	0	11	3.12E-14
P05114	HMGN1	S86	S89	77	0	0	11	3.12E-14
P20929	NEB	Y2062	Y2306	77	0	0	11	3.12E-14
P20929	NEB	Y2062	Y3278	77	0	0	11	3.12E-14
P20929	NEB	Y2062	Y3521	77	0	0	11	3.12E-14
P20929	NEB	Y2062	Y3764	77	0	0	11	3.12E-14
P20929	NEB	Y2306	Y3278	77	0	0	11	3.12E-14
P20929	NEB	Y2306	Y3521	77	0	0	11	3.12E-14
P20929	NEB	Y2306	Y3764	77	0	0	11	3.12E-14
P20929	NEB	Y3278	Y3521	77	0	0	11	3.12E-14
P20929	NEB	Y3278	Y3764	77	0	0	11	3.12E-14
P20929	NEB	Y3521	Y3764	77	0	0	11	3.12E-14
P31323	PRKAR2B	S83	S85	77	0	0	11	3.12E-14
P41162	ETV3	S245	S250	77	0	0	11	3.12E-14
P46013	MKI67	S1131	S1861	77	0	0	11	3.12E-14
P46087	NOP2	S181	T185	77	0	0	11	3.12E-14
P78362	SRPK2	S494	S497	77	0	0	11	3.12E-14
Q07866	KLC1	S521	S524	77	0	0	11	3.12E-14
Q13523	PRPF4B	S354	S356	77	0	0	11	3.12E-14
Q13523	PRPF4B	S366	S368	77	0	0	11	3.12E-14
Q13573	SNW1	Y430	Y433	77	0	0	11	3.12E-14
Q14004	CDK13	S395	S397	77	0	0	11	3.12E-14
Q14147	DHX34	S749	S750	77	0	0	11	3.12E-14
Q14676	MDC1	S329	T331	77	0	0	11	3.12E-14
Q3KQU3	MAP7D1	S93	T97	77	0	0	11	3.12E-14
Q3YEC7	RABL6	S640	S641	77	0	0	11	3.12E-14
Q641Q2	FAM21A	S158	S160	77	0	0	11	3.12E-14
Q8IWA0	WDR75	S779	S782	77	0	0	11	3.12E-14
Q8IZP0-3	NULL	Y198	Y213	77	0	0	11	3.12E-14
Q8TAA9	VANGL1	S520	S523	77	0	0	11	3.12E-14
Q8TF64	GIPC3	T12	T14	77	0	0	11	3.12E-14
Q8WUF5	PPP1R13L	Y109	Y126	77	0	0	11	3.12E-14
Q8WYP5	AHCTF1	S1160	S1222	77	0	0	11	3.12E-14
Q96KC8	DNAJC1	S479	S480	77	0	0	11	3.12E-14
Q96P48	ARAP1	S265	S268	77	0	0	11	3.12E-14
Q9BRD0	BUD13	S151	T147	77	0	0	11	3.12E-14
Q9BXP8	PAPPA2	Y829	Y834	77	0	0	11	3.12E-14
Q9H0G5	NSRP1	S254	S255	77	0	0	11	3.12E-14
Q9H1E3	NUCKS1	S229	S234	77	0	0	11	3.12E-14
Q9H1E3	NUCKS1	S229	S240	77	0	0	11	3.12E-14
Q9H1E3	NUCKS1	S234	S240	77	0	0	11	3.12E-14
Q9NQ55	PPAN	S238	S240	77	0	0	11	3.12E-14
Q9NY61	AATF	S316	S320	77	0	0	11	3.12E-14
Q9NY61	AATF	S316	S321	77	0	0	11	3.12E-14
Q9NY61	AATF	S320	S321	77	0	0	11	3.12E-14
Q9Y4E1	FAM21C	S158	S160	77	0	0	11	3.12E-14
Q9Y618	NCOR2	S149	S152	77	0	0	11	3.12E-14
Q15464	SHB	Y114	Y268	28	7	2	51	3.14E-14
Q9HBL0	TNS1	Y796	Y1404	28	7	2	51	3.14E-14
P22626	HNRNPA2B1	Y331	Y336	33	10	1	44	3.19E-14
O60716	CTNND1	Y96	Y228	17	3	1	67	3.21E-14
Q13428	TCOF1	S233	S156	67	3	1	17	3.21E-14
Q8IYB3	SRRM1	S560	S465	67	3	1	17	3.21E-14
Q9NQS7	INCENP	S72	Y73	67	3	1	17	3.21E-14
Q9UQ35	SRRM2	S954	S1387	67	3	1	17	3.21E-14
P62995	TRA2B	S95	S99	54	5	3	26	3.32E-14
Q99569	PKP4	Y157	Y306	54	5	3	26	3.32E-14
P15924	DSP	S53	Y2275	64	3	2	19	3.33E-14
Q09666	AHNAK	S5780	S5782	64	3	2	19	3.33E-14
Q5T200	ZC3H13	S242	S993	64	3	2	19	3.33E-14
P11055	MYH3	Y411	Y1376	68	4	0	16	3.35E-14
P12882	MYH1	Y413	Y1379	68	4	0	16	3.35E-14
P12883	MYH7	Y410	Y1375	68	4	0	16	3.35E-14
P13533	MYH6	Y411	Y1377	68	4	0	16	3.35E-14
P13535	MYH8	Y413	Y1378	68	4	0	16	3.35E-14
Q96JM3	CHAMP1	S436	S476	68	4	0	16	3.35E-14
Q9UKX2	MYH2	Y413	Y1381	68	4	0	16	3.35E-14
Q9UKX3	MYH13	Y412	Y1379	68	4	0	16	3.35E-14
Q9UQ35	SRRM2	S1014	S1387	68	4	0	16	3.35E-14
Q9UQ35	SRRM2	S1014	S876	68	4	0	16	3.35E-14
Q9UQ35	SRRM2	S1876	T1880	68	4	0	16	3.35E-14
Q9UQ35	SRRM2	S1878	T1880	68	4	0	16	3.35E-14
Q9UQ35	SRRM2	S2123	S1387	68	4	0	16	3.35E-14
Q9UQ35	SRRM2	S2123	S876	68	4	0	16	3.35E-14
Q9UQ35	SRRM2	S952	S1387	68	4	0	16	3.35E-14
O94929	ABLIM3	S504	S503	62	5	1	20	3.38E-14
P16591	FER	Y714	Y402	20	5	1	62	3.38E-14
P20700	LMNB1	S408	S405	62	5	1	20	3.38E-14
P56856	CLDN18	Y241	Y260	62	5	1	20	3.38E-14
Q13541	EIF4EBP1	T46	T37	62	5	1	20	3.38E-14
O60343	TBC1D4	S318	T568	72	1	1	14	3.45E-14
Q6PKG0	LARP1	S847	S849	72	1	1	14	3.45E-14
Q6PKG0	LARP1	S847	S850	72	1	1	14	3.45E-14
Q8WZ42	TTN	Y22949	Y24031	72	1	1	14	3.45E-14
Q92766	RREB1	S1167	S1175	72	1	1	14	3.45E-14
Q00610	CLTC	Y1487	Y1477	55	6	2	25	3.53E-14
P08133	ANXA6	Y302	Y95	49	5	4	30	3.54E-14
Q96J84	KIRREL	Y647	Y622	49	5	4	30	3.54E-14
Q06418	TYRO3	Y681	Y685	35	7	3	43	3.56E-14
P15056	BRAF	S446	S447	61	3	3	21	3.60E-14
P56945	BCAR1	Y128	Y234	21	3	3	61	3.60E-14
P05787	KRT8	Y282	Y267	46	12	0	30	3.72E-14
Q96J84	KIRREL	Y572	Y724	46	12	0	30	3.72E-14
Q96QD8	SLC38A2	Y20	Y28	46	12	0	30	3.72E-14
P08581	MET	Y1235	Y1234	28	9	1	50	4.22E-14
Q9NWQ8	PAG1	Y359	Y417	28	9	1	50	4.22E-14
Q8NFJ5	GPRC5A	Y320	Y347	36	13	0	39	4.25E-14
P67809	YBX1	S174	S165	66	5	0	17	4.29E-14
Q8N163	CCAR2	S681	S678	66	5	0	17	4.29E-14
Q9UQ35	SRRM2	S2382	S2272	66	5	0	17	4.29E-14
O60343	TBC1D4	S570	S588	59	8	0	21	4.31E-14
Q96JM3	CHAMP1	S445	S405	59	8	0	21	4.31E-14
P15924	DSP	Y1169	Y1542	67	2	2	17	4.52E-14
P06213	INSR	Y1185	Y1189	23	7	1	57	5.04E-14
P08069	IGF1R	Y1161	Y1165	23	7	1	57	5.04E-14
P27816	MAP4	S1073	S280	57	7	1	23	5.04E-14
Q96J84	KIRREL	Y653	Y745	57	7	1	23	5.04E-14
P00533	EGFR	Y998	Y1092	41	13	0	34	5.17E-14
Q08345	DDR1	Y797	Y792	41	13	0	34	5.17E-14
Q68CZ2	TNS3	Y855	Y354	29	12	0	47	5.22E-14
Q93052	LPP	Y273	Y275	50	5	4	29	5.30E-14
Q9NQ84	GPRC5C	Y312	Y324	50	5	4	29	5.30E-14
Q09666	AHNAK	S511	S5731	65	4	1	18	5.44E-14
Q13085	ACACA	S80	S29	65	4	1	18	5.44E-14
Q14676	MDC1	S453	T455	65	4	1	18	5.44E-14
Q8NFJ5	GPRC5A	T322	Y300	65	4	1	18	5.44E-14
Q14247	CTTN	S405	T401	36	5	5	42	5.45E-14
P16144	ITGB4	Y1469	Y1510	64	6	0	18	5.57E-14
Q02487	DSC2	Y839	Y821	64	6	0	18	5.57E-14
Q5SNT6	NULL	S196	S200	64	6	0	18	5.57E-14
Q641Q2	FAM21A	S284	S288	64	6	0	18	5.57E-14
Q8IYB3	SRRM1	S560	S605	64	6	0	18	5.57E-14
Q8IYB3	SRRM1	S560	S607	64	6	0	18	5.57E-14
Q9NR30	DDX21	S71	S89	64	6	0	18	5.57E-14
Q9Y4E1	FAM21C	S284	S288	64	6	0	18	5.57E-14
Q8IYB3	SRRM1	S605	S738	54	10	0	24	5.57E-14
Q8IYB3	SRRM1	S607	S738	54	10	0	24	5.57E-14
P15924	DSP	Y2275	Y95	60	6	1	21	5.98E-14
Q9H1B7	IRF2BPL	S657	S659	60	6	1	21	5.98E-14
P08729	KRT7	S38	Y40	42	13	0	33	6.05E-14
P46821	MAP1B	Y2042	Y1062	51	6	3	28	6.07E-14
Q00610	CLTC	Y1477	Y1211	51	6	3	28	6.07E-14
Q92609	TBC1D5	S43	S44	55	5	3	25	6.08E-14
Q9HBL0	TNS1	S1327	Y1323	30	8	2	48	6.11E-14
P09651	HNRNPA1	Y366	Y357	38	9	2	39	6.17E-14
O14976	GAK	S826	S829	75	1	0	12	6.33E-14
O15085	ARHGEF11	T672	T668	75	1	0	12	6.33E-14
O75400	PRPF40A	S885	S883	75	1	0	12	6.33E-14
P06400	RB1	S794	S795	75	1	0	12	6.33E-14
P17544	ATF7	S44	S434	75	1	0	12	6.33E-14
P43250	GRK6	T485	S484	75	1	0	12	6.33E-14
Q13523	PRPF4B	S431	S292	75	1	0	12	6.33E-14
Q13523	PRPF4B	S431	S294	75	1	0	12	6.33E-14
Q13574	DGKZ	S76	S75	75	1	0	12	6.33E-14
Q13595	TRA2A	S84	S86	75	1	0	12	6.33E-14
Q13595	TRA2A	S84	T88	75	1	0	12	6.33E-14
Q14004	CDK13	S439	S437	75	1	0	12	6.33E-14
Q6PKG0	LARP1	S823	S1056	75	1	0	12	6.33E-14
Q6PKG0	LARP1	S823	S1058	75	1	0	12	6.33E-14
Q6PKG0	LARP1	S823	T856	75	1	0	12	6.33E-14
Q6PKG0	LARP1	T865	S1056	75	1	0	12	6.33E-14
Q6PKG0	LARP1	T865	S1058	75	1	0	12	6.33E-14
Q6PKG0	LARP1	T865	T856	75	1	0	12	6.33E-14
Q7Z333	SETX	S1017	S1019	75	1	0	12	6.33E-14
Q8IWW6	ARHGAP12	Y375	Y355	75	1	0	12	6.33E-14
Q8NHH9	ATL2	T23	S24	75	1	0	12	6.33E-14
Q8TF01	PNISR	S597	S601	75	1	0	12	6.33E-14
Q8WUZ0	BCL7C	T118	S114	75	1	0	12	6.33E-14
Q92974	ARHGEF2	S121	S122	75	1	0	12	6.33E-14
Q9C0B5	ZDHHC5	T350	T348	75	1	0	12	6.33E-14
Q9H2Y7	ZNF106	S1025	S1026	75	1	0	12	6.33E-14
Q9NYV4	CDK12	S249	S236	75	1	0	12	6.33E-14
Q9NZN8	CNOT2	Y37	Y43	75	1	0	12	6.33E-14
Q9UJX2	CDC23	T596	S588	75	1	0	12	6.33E-14
Q9UQ35	SRRM2	S1842	S2018	75	1	0	12	6.33E-14
Q9UQ35	SRRM2	S1842	S2020	75	1	0	12	6.33E-14
Q9UQ35	SRRM2	T1844	S2018	75	1	0	12	6.33E-14
Q9UQ35	SRRM2	T1844	S2020	75	1	0	12	6.33E-14
Q9Y520	PRRC2C	Y17	S1246	75	1	0	12	6.33E-14
Q9Y520	PRRC2C	Y17	S1248	75	1	0	12	6.33E-14
Q9Y520	PRRC2C	Y17	T1244	75	1	0	12	6.33E-14
Q9Y6X9	MORC2	S779	S777	75	1	0	12	6.33E-14
Q5EBL8	PDZD11	Y7	Y10	57	9	0	22	6.65E-14
P21709	EPHA1	Y605	Y599	70	2	1	15	6.68E-14
Q13098	GPS1	T479	S474	70	2	1	15	6.68E-14
Q96JM3	CHAMP1	S319	S297	70	2	1	15	6.68E-14
Q96JM3	CHAMP1	S319	S308	70	2	1	15	6.68E-14
Q96JM3	CHAMP1	S436	S432	70	2	1	15	6.68E-14
Q9UQ35	SRRM2	S1014	T1413	70	2	1	15	6.68E-14
Q9UQ35	SRRM2	S1188	S2382	70	2	1	15	6.68E-14
Q9UQ35	SRRM2	S2123	T1413	70	2	1	15	6.68E-14
Q9UQ35	SRRM2	S455	T1492	70	2	1	15	6.68E-14
Q9UQ35	SRRM2	S952	S1501	70	2	1	15	6.68E-14
Q9UQ35	SRRM2	S994	S2382	70	2	1	15	6.68E-14
P98172	EFNB1	Y329	Y313	51	9	1	27	6.74E-14
Q9UQ35	SRRM2	S2702	T2104	56	6	2	24	6.77E-14
Q9C0B5	ZDHHC5	Y533	S529	36	9	2	41	6.94E-14
P56945	BCAR1	Y128	Y249	20	4	2	62	7.11E-14
P56945	BCAR1	Y234	Y249	20	4	2	62	7.11E-14
Q6ZV73	FGD6	Y760	Y748	62	4	2	20	7.11E-14
O75475	PSIP1	S273	S275	55	4	4	25	7.23E-14
Q2M2I8	AAK1	S623	T620	62	7	0	19	7.38E-14
Q8IYB3	SRRM1	S562	T872	62	7	0	19	7.38E-14
Q92597	NDRG1	T335	S333	62	7	0	19	7.38E-14
Q13428	TCOF1	S1350	S381	48	12	0	28	7.64E-14
Q92597	NDRG1	T375	T366	48	12	0	28	7.64E-14
P56945	BCAR1	Y306	Y287	39	11	1	37	7.81E-14
Q9HBL0	TNS1	S338	Y366	35	9	2	42	7.81E-14
P51858	HDGF	S133	S165	45	6	4	33	8.08E-14
Q9NQ84	GPRC5C	Y438	Y312	51	5	4	28	8.27E-14
O75400	PRPF40A	S883	S888	73	2	0	13	8.75E-14
P06732	CKM	Y140	T141	73	2	0	13	8.75E-14
P23588	EIF4B	S424	T420	73	2	0	13	8.75E-14
P42858	HTT	S432	S419	73	2	0	13	8.75E-14
Q13043	STK4	Y41	S40	73	2	0	13	8.75E-14
Q15797	SMAD1	S463	S465	73	2	0	13	8.75E-14
Q6PJG2	ELMSAN1	T715	T704	73	2	0	13	8.75E-14
Q6PKG0	LARP1	T856	S847	73	2	0	13	8.75E-14
Q7Z6Z7	HUWE1	S2365	S2362	73	2	0	13	8.75E-14
Q8IVT2	MISP	S395	S394	73	2	0	13	8.75E-14
Q8TEK3	DOT1L	S1009	S1001	73	2	0	13	8.75E-14
Q96MH2	HEXIM2	T46	T32	73	2	0	13	8.75E-14
Q99856	ARID3A	S88	S77	73	2	0	13	8.75E-14
Q99856	ARID3A	S88	S81	73	2	0	13	8.75E-14
Q9BYW2	SETD2	S2080	S2082	73	2	0	13	8.75E-14
Q9GZV5	WWTR1	S90	S89	73	2	0	13	8.75E-14
Q9HCK8	CHD8	S1420	S1424	73	2	0	13	8.75E-14
Q9UQ35	SRRM2	S2018	T2022	73	2	0	13	8.75E-14
Q9UQ35	SRRM2	S2020	T2022	73	2	0	13	8.75E-14
Q9UQ35	SRRM2	T384	T383	73	2	0	13	8.75E-14
Q9Y520	PRRC2C	S1246	S1242	73	2	0	13	8.75E-14
Q9Y520	PRRC2C	S1246	S1249	73	2	0	13	8.75E-14
Q9Y520	PRRC2C	S1248	S1242	73	2	0	13	8.75E-14
Q9Y520	PRRC2C	S1248	S1249	73	2	0	13	8.75E-14
Q9Y520	PRRC2C	T1244	S1242	73	2	0	13	8.75E-14
Q9Y520	PRRC2C	T1244	S1249	73	2	0	13	8.75E-14
P40763	STAT3	S701	T708	53	7	2	26	8.76E-14
O43166	SIPA1L1	S1549	S1585	63	5	1	19	8.88E-14
P08621	SNRNP70	S410	S226	63	5	1	19	8.88E-14
P27986	PIK3R1	Y580	Y467	19	5	1	63	8.88E-14
Q8IYB3	SRRM1	S465	S605	63	5	1	19	8.88E-14
Q8IYB3	SRRM1	S465	S607	63	5	1	19	8.88E-14
Q8IYB3	SRRM1	S260	S391	62	3	3	20	8.95E-14
Q8NFJ5	GPRC5A	Y317	Y347	35	11	1	41	9.13E-14
Q9UQ35	SRRM2	S2449	S2702	59	4	3	22	9.46E-14
Q9UQ35	SRRM2	S2694	S2702	59	4	3	22	9.46E-14
P05787	KRT8	S35	S34	65	3	2	18	9.61E-14
Q9NYF8	BCLAF1	S222	S268	65	3	2	18	9.61E-14
Q9UQ35	SRRM2	S454	S456	65	3	2	18	9.61E-14
Q05397	PTK2	T575	Y570	24	8	1	55	9.82E-14
Q14511	NEDD9	Y629	Y189	52	11	0	25	9.96E-14
Q9UGV2	NDRG3	S327	S334	52	11	0	25	9.96E-14
Q9HBL0	TNS1	Y609	Y903	42	11	1	34	1.05E-13
O95232	LUC7L3	S425	S431	71	3	0	14	1.06E-13
P13647	KRT5	Y365	Y346	71	3	0	14	1.06E-13
P15923-2	NULL	T528	T531	71	3	0	14	1.06E-13
Q13541	EIF4EBP1	S44	T45	71	3	0	14	1.06E-13
Q13541	EIF4EBP1	T41	T45	71	3	0	14	1.06E-13
Q86X29	LSR	T501	S493	71	3	0	14	1.06E-13
Q92934	BAD	S74	S75	71	3	0	14	1.06E-13
Q96RT1	ERBIN	Y1304	Y1107	71	3	0	14	1.06E-13
Q9UJK0	TSR3	S267	T261	71	3	0	14	1.06E-13
Q9UQ35	SRRM2	S1497	S1501	71	3	0	14	1.06E-13
O75976	CPD	T1370	T1368	58	7	1	22	1.06E-13
P29317	EPHA2	S899	S897	58	7	1	22	1.06E-13
Q7L4I2	RSRC2	S105	S104	55	10	0	23	1.06E-13
Q92597	NDRG1	T328	S330	55	10	0	23	1.06E-13
Q9NYV4	CDK12	S276	S385	58	7	1	22	1.06E-13
O60341	KDM1A	Y136	Y135	68	3	1	16	1.09E-13
Q9NYV4	CDK12	S333	S332	68	3	1	16	1.09E-13
Q9UJK0	TSR3	T261	S259	68	3	1	16	1.09E-13
Q9UJK0	TSR3	T261	S264	68	3	1	16	1.09E-13
Q9UQ35	SRRM2	S1501	S2071	68	3	1	16	1.09E-13
Q9UQ35	SRRM2	S1501	T2069	68	3	1	16	1.09E-13
Q9UQ35	SRRM2	T1413	T2409	68	3	1	16	1.09E-13
Q96JM3	CHAMP1	S416	S405	56	5	3	24	1.16E-13
Q99704	DOK1	Y377	Y362	49	12	0	27	1.17E-13
Q9HBL0	TNS1	Y1254	Y366	32	5	5	46	1.20E-13
A0FGR8	ESYT2	T705	T701	69	4	0	15	1.22E-13
P12318	FCGR2A	Y281	Y288	69	4	0	15	1.22E-13
P29317	EPHA2	T922	Y930	69	4	0	15	1.22E-13
Q14004	CDK13	S315	S383	69	4	0	15	1.22E-13
Q14004	CDK13	S317	S383	69	4	0	15	1.22E-13
Q14004	CDK13	S325	S383	69	4	0	15	1.22E-13
Q16513	PKN2	S815	T816	69	4	0	15	1.22E-13
Q5T200	ZC3H13	S381	S370	69	4	0	15	1.22E-13
Q5T200	ZC3H13	S381	S372	69	4	0	15	1.22E-13
Q5T4S7	UBR4	T1761	S1763	69	4	0	15	1.22E-13
Q9H2H9	SLC38A1	S56	S52	69	4	0	15	1.22E-13
Q9UN36	NDRG2	S355	S350	69	4	0	15	1.22E-13
Q9UQ35	SRRM2	S2044	S2071	69	4	0	15	1.22E-13
Q9UQ35	SRRM2	S2044	T2069	69	4	0	15	1.22E-13
Q9HBL0	TNS1	Y798	Y1326	30	13	0	45	1.23E-13
Q9HBL0	TNS1	Y798	Y1404	30	13	0	45	1.23E-13
Q9HBL0	TNS1	Y903	Y1326	30	13	0	45	1.23E-13
Q9HBL0	TNS1	Y903	Y1404	30	13	0	45	1.23E-13
P46937	YAP1	T110	S109	43	11	1	33	1.25E-13
Q12929	EPS8	Y498	Y485	48	7	3	30	1.29E-13
P35749	MYH11	Y1467	Y1415	57	6	2	23	1.36E-13
Q14511	NEDD9	Y92	Y166	28	8	2	50	1.36E-13
Q8IYB3	SRRM1	T220	S402	50	8	2	28	1.36E-13
P35579	MYH9	Y1408	Y754	24	4	4	56	1.38E-13
P56856	CLDN18	Y211	Y241	67	5	0	16	1.41E-13
Q14738	PPP2R5D	S90	S88	67	5	0	16	1.41E-13
Q7Z417	NUFIP2	S572	S629	67	5	0	16	1.41E-13
Q8N573	OXR1	S204	S201	67	5	0	16	1.41E-13
Q9GZY8	MFF	S155	S157	67	5	0	16	1.41E-13
Q15464	SHB	Y336	Y246	32	9	2	45	1.41E-13
Q8IYB3	SRRM1	S391	S393	60	5	2	21	1.44E-13
Q8IYB3	SRRM1	S391	T872	60	5	2	21	1.44E-13
Q92597	NDRG1	T328	S333	60	5	2	21	1.44E-13
Q8IYB3	SRRM1	S429	S393	61	6	1	20	1.44E-13
P09651	HNRNPA1	Y341	Y357	37	8	3	40	1.48E-13
P62753	RPS6	S242	S247	68	2	2	16	1.53E-13
P67809	YBX1	S167	S176	68	2	2	16	1.53E-13
Q8IYB3	SRRM1	S583	T572	68	2	2	16	1.53E-13
Q8IYB3	SRRM1	S583	T574	68	2	2	16	1.53E-13
Q8IYB3	SRRM1	T572	T581	68	2	2	16	1.53E-13
Q8IYB3	SRRM1	T574	T581	68	2	2	16	1.53E-13
Q9UQ35	SRRM2	S1499	S2067	68	2	2	16	1.53E-13
Q9UQ35	SRRM2	S1499	S954	68	2	2	16	1.53E-13
Q9UQ35	SRRM2	S1502	S2067	68	2	2	16	1.53E-13
Q9UQ35	SRRM2	S440	S295	44	11	1	32	1.55E-13
O95696	BRD1	S852	S855	73	1	1	13	1.61E-13
Q12888	TP53BP1	S1028	S500	73	1	1	13	1.61E-13
Q92597	NDRG1	S357	T360	73	1	1	13	1.61E-13
Q99569	PKP4	Y114	Y390	73	1	1	13	1.61E-13
Q9BRD0	BUD13	S139	S197	73	1	1	13	1.61E-13
Q9BRD0	BUD13	S139	S201	73	1	1	13	1.61E-13
Q9BRD0	BUD13	S139	S222	73	1	1	13	1.61E-13
Q9BRD0	BUD13	S139	S226	73	1	1	13	1.61E-13
Q9BRD0	BUD13	S139	S248	73	1	1	13	1.61E-13
Q9BRD0	BUD13	S197	S248	73	1	1	13	1.61E-13
Q9BRD0	BUD13	S197	S358	73	1	1	13	1.61E-13
Q9BRD0	BUD13	S197	T135	73	1	1	13	1.61E-13
Q9BRD0	BUD13	S201	S248	73	1	1	13	1.61E-13
Q9BRD0	BUD13	S201	S358	73	1	1	13	1.61E-13
Q9BRD0	BUD13	S201	T135	73	1	1	13	1.61E-13
Q9BRD0	BUD13	S222	S248	73	1	1	13	1.61E-13
Q9BRD0	BUD13	S222	S358	73	1	1	13	1.61E-13
Q9BRD0	BUD13	S222	T135	73	1	1	13	1.61E-13
Q9BRD0	BUD13	S226	S248	73	1	1	13	1.61E-13
Q9BRD0	BUD13	S226	S358	73	1	1	13	1.61E-13
Q9BRD0	BUD13	S226	T135	73	1	1	13	1.61E-13
Q9BRD0	BUD13	S248	S358	73	1	1	13	1.61E-13
Q9BRD0	BUD13	S248	T135	73	1	1	13	1.61E-13
Q9UN36	NDRG2	S335	S346	73	1	1	13	1.61E-13
Q9UN36	NDRG2	S335	S353	73	1	1	13	1.61E-13
Q9UN36	NDRG2	S335	T334	73	1	1	13	1.61E-13
O60825	PFKFB2	S483	S466	65	6	0	17	1.65E-13
P15923-2	NULL	T531	S530	65	6	0	17	1.65E-13
P46821	MAP1B	S1915	S1400	65	6	0	17	1.65E-13
Q13191	CBLB	S672	Y665	65	6	0	17	1.65E-13
Q8IYB3	SRRM1	T614	S391	65	6	0	17	1.65E-13
Q96JM3	CHAMP1	S297	S282	65	6	0	17	1.65E-13
A7KAX9	ARHGAP32	Y1537	Y1557	66	4	1	17	1.66E-13
P46821	MAP1B	S831	S1396	66	4	1	17	1.66E-13
P46821	MAP1B	S832	S1396	66	4	1	17	1.66E-13
Q8IYB3	SRRM1	S560	S429	66	4	1	17	1.66E-13
Q8IYB3	SRRM1	S781	S429	66	4	1	17	1.66E-13
O14974	PPP1R12A	S509	S507	46	13	0	29	1.69E-13
P56945	BCAR1	Y387	Y128	24	11	0	53	1.77E-13
P25787	PSMA2	Y101	Y76	34	14	0	40	1.77E-13
Q08345	DDR1	Y797	Y796	40	14	0	34	1.77E-13
P56856	CLDN18	Y241	Y220	63	4	2	19	1.86E-13
Q96JM3	CHAMP1	S445	S282	63	4	2	19	1.86E-13
O75815	BCAR3	Y42	Y117	53	9	1	25	1.95E-13
P98172	EFNB1	Y343	Y313	48	6	4	30	1.97E-13
O60716	CTNND1	Y257	Y228	18	7	0	63	1.99E-13
P41212	ETV6	T18	S22	63	7	0	18	1.99E-13
Q13428	TCOF1	S446	S1378	63	7	0	18	1.99E-13
Q9H307	PNN	S381	S100	63	7	0	18	1.99E-13
P15941	MUC1	T1211	Y1229	41	14	0	33	2.03E-13
P56945	BCAR1	Y224	Y267	41	14	0	33	2.03E-13
P16157	ANK1	Y603	Y1073	51	8	2	27	2.17E-13
O60343-2	NULL	S672	S673	78	0	0	10	2.22E-13
O94929	ABLIM3	S372	S373	78	0	0	10	2.22E-13
P08922	ROS1	Y2110	Y2114	78	0	0	10	2.22E-13
P08922	ROS1	Y2110	Y2115	78	0	0	10	2.22E-13
P08922	ROS1	Y2114	Y2115	78	0	0	10	2.22E-13
P16150	SPN	S351	S355	78	0	0	10	2.22E-13
P24928	POLR2A	S1913	S1927	78	0	0	10	2.22E-13
P24928	POLR2A	S1920	S1934	78	0	0	10	2.22E-13
P24928	POLR2A	T1919	T1933	78	0	0	10	2.22E-13
P35659	DEK	S243	S244	78	0	0	10	2.22E-13
P35659	DEK	S243	S251	78	0	0	10	2.22E-13
P35659	DEK	S244	S251	78	0	0	10	2.22E-13
P45452	MMP13	Y360	Y366	78	0	0	10	2.22E-13
P46100	ATRX	S1348	S1352	78	0	0	10	2.22E-13
P46821	MAP1B	S1154	S1443	78	0	0	10	2.22E-13
P51532	SMARCA4	S1570	S1575	78	0	0	10	2.22E-13
P52272	HNRNPM	S575	S588	78	0	0	10	2.22E-13
Q00613	HSF1	S303	S307	78	0	0	10	2.22E-13
Q01804	OTUD4	S1023	S1024	78	0	0	10	2.22E-13
Q08AE8	SPIRE1	S464	S465	78	0	0	10	2.22E-13
Q14160	SCRIB	S1306	S1309	78	0	0	10	2.22E-13
Q3KQU3	MAP7D1	S254	S313	78	0	0	10	2.22E-13
Q3KQU3	MAP7D1	S544	S548	78	0	0	10	2.22E-13
Q5SNT6	NULL	S70	S72	78	0	0	10	2.22E-13
Q5T0W9	FAM83B	Y981	Y986	78	0	0	10	2.22E-13
Q5VUA4	ZNF318	S79	S81	78	0	0	10	2.22E-13
Q6IQ23	PLEKHA7	S903	S907	78	0	0	10	2.22E-13
Q6MZP7	LIN54	S310	S314	78	0	0	10	2.22E-13
Q6PD62	CTR9	S1081	S1085	78	0	0	10	2.22E-13
Q6PD62	CTR9	S1081	S1087	78	0	0	10	2.22E-13
Q6PD62	CTR9	S1085	S1087	78	0	0	10	2.22E-13
Q8IVF2	AHNAK2	S1337	S4142	78	0	0	10	2.22E-13
Q8IYB3	SRRM1	S791	T793	78	0	0	10	2.22E-13
Q8NB80	NULL	S134	S136	78	0	0	10	2.22E-13
Q8WUB8	PHF10	S297	S301	78	0	0	10	2.22E-13
Q8WVC0	LEO1	S151	S154	78	0	0	10	2.22E-13
Q8WVC0	LEO1	S151	S162	78	0	0	10	2.22E-13
Q8WVC0	LEO1	S154	S162	78	0	0	10	2.22E-13
Q969G5	PRKCDBP	S165	S166	78	0	0	10	2.22E-13
Q96P67	GPR82	T319	T325	78	0	0	10	2.22E-13
Q96RK0	CIC	S277	S299	78	0	0	10	2.22E-13
Q96ST2	IWS1	S248	S274	78	0	0	10	2.22E-13
Q96ST2	IWS1	S313	S315	78	0	0	10	2.22E-13
Q9BPX3	NCAPG	S973	S975	78	0	0	10	2.22E-13
Q9BVS4	RIOK2	S380	S382	78	0	0	10	2.22E-13
Q9BW71	HIRIP3	S159	S160	78	0	0	10	2.22E-13
Q9BW71	HIRIP3	S289	S291	78	0	0	10	2.22E-13
Q9NQS7	INCENP	S828	S831	78	0	0	10	2.22E-13
Q9NQS7	INCENP	S828	T832	78	0	0	10	2.22E-13
Q9NQS7	INCENP	S831	T832	78	0	0	10	2.22E-13
Q9NWA0	MED9	S46	S53	78	0	0	10	2.22E-13
Q9P2I0	CPSF2	S419	S420	78	0	0	10	2.22E-13
Q9P2I0	CPSF2	S419	S423	78	0	0	10	2.22E-13
Q9P2I0	CPSF2	S420	S423	78	0	0	10	2.22E-13
Q9UHJ3	SFMBT1	S767	S775	78	0	0	10	2.22E-13
Q9Y519	TMEM184B	S402	S403	78	0	0	10	2.22E-13
Q9Y6D5	ARFGEF2	S1511	S1514	78	0	0	10	2.22E-13
Q9Y6R1	SLC4A4	S255	S256	78	0	0	10	2.22E-13
Q9NYF8	BCLAF1	S512	S385	53	5	4	26	2.29E-13
O43719	HTATSF1	S676	S642	59	7	1	21	2.36E-13
Q86WB0	ZC3HC1	S410	S411	59	7	1	21	2.36E-13
Q96JM3	CHAMP1	S459	S427	59	7	1	21	2.36E-13
O60841	EIF5B	S183	S182	47	13	0	28	2.41E-13
P57739	CLDN2	Y195	Y198	64	5	1	18	2.46E-13
Q8IYB3	SRRM1	S463	S391	64	5	1	18	2.46E-13
Q92597	NDRG1	T335	S336	64	5	1	18	2.46E-13
Q9UQ35	SRRM2	S2407	T1003	64	5	1	18	2.46E-13
Q9UQ35	SRRM2	S2692	T1003	64	5	1	18	2.46E-13
Q6UXY8	TMC5	Y146	Y83	61	8	0	19	2.49E-13
Q8IYB3	SRRM1	S562	S389	61	8	0	19	2.49E-13
Q99543	DNAJC2	S49	S47	61	8	0	19	2.49E-13
Q9BUT9	MCRIP2	S78	S82	61	8	0	19	2.49E-13
Q9Y2X7	GIT1	S596	S592	61	8	0	19	2.49E-13
P15941	MUC1	S1207	Y1203	47	9	2	30	2.54E-13
P02545	LMNA	S301	S414	71	2	1	14	2.73E-13
P06732	CKM	T141	Y125	71	2	1	14	2.73E-13
P17096	HMGA1	T53	S36	71	2	1	14	2.73E-13
Q13427	PPIG	S744	T748	71	2	1	14	2.73E-13
Q13835	PKP1	Y187	Y160	71	2	1	14	2.73E-13
Q96ST2	IWS1	S438	S398	71	2	1	14	2.73E-13
Q96ST2	IWS1	S440	S398	71	2	1	14	2.73E-13
Q9UN36	NDRG2	S355	S328	71	2	1	14	2.73E-13
Q9UN36	NDRG2	S355	S352	71	2	1	14	2.73E-13
Q9UN36	NDRG2	S355	T348	71	2	1	14	2.73E-13
Q9UQ35	SRRM2	S1132	S952	71	2	1	14	2.73E-13
Q9UQ35	SRRM2	S2118	S1014	71	2	1	14	2.73E-13
Q9UQ35	SRRM2	S2118	S2123	71	2	1	14	2.73E-13
Q09666	AHNAK	Y1469	Y715	38	10	2	38	2.82E-13
P29317	EPHA2	Y594	Y588	22	6	2	58	2.86E-13
Q8IYB3	SRRM1	S605	S740	58	6	2	22	2.86E-13
Q8IYB3	SRRM1	S607	S740	58	6	2	22	2.86E-13
P21860	ERBB3	Y1289	Y1328	49	6	4	29	2.87E-13
Q9HBL0	TNS1	Y339	S364	49	6	4	29	2.87E-13
O95049	TJP3	S368	S371	66	3	2	17	2.93E-13
Q96TA1	FAM129B	S696	S692	66	3	2	17	2.93E-13
Q99081	TCF12	S558	T560	66	3	2	17	2.93E-13
Q99569	PKP4	T477	Y482	66	3	2	17	2.93E-13
Q9UQ35	SRRM2	S2071	S1387	66	3	2	17	2.93E-13
Q9UQ35	SRRM2	S2407	S876	66	3	2	17	2.93E-13
Q9UQ35	SRRM2	S2692	S1387	66	3	2	17	2.93E-13
Q9UQ35	SRRM2	T2069	S1387	66	3	2	17	2.93E-13
Q9UQ35	SRRM2	T2409	S1387	66	3	2	17	2.93E-13
Q9UQ35	SRRM2	T2409	S876	66	3	2	17	2.93E-13
Q9Y2W1	THRAP3	S698	S248	66	3	2	17	2.93E-13
P62995	TRA2B	S97	S99	54	6	3	25	2.98E-13
Q92597	NDRG1	T375	S362	54	6	3	25	2.98E-13
Q96Q42	ALS2	S483	S492	54	6	3	25	2.98E-13
Q9NYF8	BCLAF1	S531	S658	51	12	0	25	3.07E-13
Q86X29	LSR	Y535	Y551	38	12	1	37	3.11E-13
Q99704	DOK1	Y362	Y409	37	12	1	38	3.11E-13
O60841	EIF5B	S113	S164	59	9	0	20	3.26E-13
P08670	VIM	Y117	Y61	20	9	0	59	3.26E-13
P46821	MAP1B	Y1887	Y1938	59	9	0	20	3.26E-13
Q9Y2W1	THRAP3	S939	S928	59	9	0	20	3.26E-13
O14639	ABLIM1	Y357	Y461	41	6	5	36	3.42E-13
Q68CZ2	TNS3	Y333	Y855	36	6	5	41	3.42E-13
Q8NFJ5	GPRC5A	S345	Y317	41	6	5	36	3.42E-13
Q13428	TCOF1	S906	S1378	61	5	2	20	3.45E-13
Q96JM3	CHAMP1	S459	S204	61	5	2	20	3.45E-13
Q9UQ35	SRRM2	S2272	S2694	61	5	2	20	3.45E-13
P15941	MUC1	Y1209	Y1229	40	12	1	35	3.49E-13
Q68CZ2	TNS3	Y601	Y855	40	12	1	35	3.49E-13
Q8NFJ5	GPRC5A	S345	Y347	35	12	1	40	3.49E-13
P08729	KRT7	S37	S38	54	9	1	24	3.54E-13
P15941	MUC1	T1214	T1211	54	9	1	24	3.54E-13
P46937	YAP1	S105	T110	52	8	2	26	3.59E-13
Q9UQ35	SRRM2	S1387	S2694	62	6	1	19	3.65E-13
Q9UQ35	SRRM2	S876	S1103	62	6	1	19	3.65E-13
A8CG34	NULL	S325	S322	76	1	0	11	3.75E-13
A8CG34	NULL	S328	S322	76	1	0	11	3.75E-13
O95684	FGFR1OP	S156	S160	76	1	0	11	3.75E-13
P10398	ARAF	T213	T215	76	1	0	11	3.75E-13
P20929	NEB	Y2062	Y1818	76	1	0	11	3.75E-13
P20929	NEB	Y2306	Y1818	76	1	0	11	3.75E-13
P20929	NEB	Y3278	Y1818	76	1	0	11	3.75E-13
P20929	NEB	Y3521	Y1818	76	1	0	11	3.75E-13
P20929	NEB	Y3764	Y1818	76	1	0	11	3.75E-13
P52701	MSH6	S227	S261	76	1	0	11	3.75E-13
Q05193	DNM1	S778	S774	76	1	0	11	3.75E-13
Q12929	EPS8	S661	S662	76	1	0	11	3.75E-13
Q14149	MORC3	S561	S546	76	1	0	11	3.75E-13
Q14160	SCRIB	S853	S1566	76	1	0	11	3.75E-13
Q14839	CHD4	T529	S531	76	1	0	11	3.75E-13
Q16204	CCDC6	T376	S359	76	1	0	11	3.75E-13
Q16629	SRSF7	S196	S194	76	1	0	11	3.75E-13
Q1KMD3	HNRNPUL2	S188	S193	76	1	0	11	3.75E-13
Q5SNT6	NULL	S531	S532	76	1	0	11	3.75E-13
Q5UIP0	RIF1	S1454	S782	76	1	0	11	3.75E-13
Q5VTL8	PRPF38B	S473	S475	76	1	0	11	3.75E-13
Q641Q2	FAM21A	S619	S620	76	1	0	11	3.75E-13
Q6PKG0	LARP1	S861	S823	76	1	0	11	3.75E-13
Q6PKG0	LARP1	S861	T865	76	1	0	11	3.75E-13
Q6PKG0	LARP1	S868	S823	76	1	0	11	3.75E-13
Q6PKG0	LARP1	S868	T865	76	1	0	11	3.75E-13
Q6R327	RICTOR	Y1330	Y1269	76	1	0	11	3.75E-13
Q76FK4	NOL8	S298	S304	76	1	0	11	3.75E-13
Q76FK4	NOL8	S298	T302	76	1	0	11	3.75E-13
Q7Z4V5	HDGFRP2	S369	S370	76	1	0	11	3.75E-13
Q8N3F8	MICALL1	T467	S471	76	1	0	11	3.75E-13
Q8N5Y2	MSL3	S400	T405	76	1	0	11	3.75E-13
Q8WU20	FRS2	T125	T132	76	1	0	11	3.75E-13
Q8WUF5	PPP1R13L	Y109	Y132	76	1	0	11	3.75E-13
Q8WUF5	PPP1R13L	Y126	Y132	76	1	0	11	3.75E-13
Q96L91	EP400	S941	T945	76	1	0	11	3.75E-13
Q9UJV9	DDX41	S21	S23	76	1	0	11	3.75E-13
Q9UKJ3	GPATCH8	S1009	S1014	76	1	0	11	3.75E-13
Q9UKV3	ACIN1	S655	S240	76	1	0	11	3.75E-13
Q9UKV3	ACIN1	T414	T408	76	1	0	11	3.75E-13
Q9Y5J1	UTP18	S205	S206	76	1	0	11	3.75E-13
P09769	FGR	Y34	Y412	47	11	1	29	3.76E-13
Q14511	NEDD9	Y214	Y166	29	11	1	47	3.76E-13
Q9HBL0	TNS1	S338	Y1326	30	14	0	44	3.86E-13
Q96T37	RBM15	T568	S294	57	8	1	22	3.93E-13
Q9UQ35	SRRM2	S2398	S1124	57	8	1	22	3.93E-13
P51451	BLK	Y188	Y187	69	3	1	15	3.96E-13
Q96JM3	CHAMP1	S319	S286	69	3	1	15	3.96E-13
Q9UQ35	SRRM2	S1014	S1499	69	3	1	15	3.96E-13
Q9UQ35	SRRM2	S1014	S954	69	3	1	15	3.96E-13
Q9UQ35	SRRM2	S2046	S2067	69	3	1	15	3.96E-13
Q9UQ35	SRRM2	S2123	S1499	69	3	1	15	3.96E-13
Q9UQ35	SRRM2	S2123	S954	69	3	1	15	3.96E-13
Q9UQ35	SRRM2	S952	S1499	69	3	1	15	3.96E-13
Q9UQ35	SRRM2	S952	S1502	69	3	1	15	3.96E-13
Q9UQ35	SRRM2	S952	S2067	69	3	1	15	3.96E-13
Q99569	PKP4	Y157	Y420	54	5	4	25	4.05E-13
O75815	BCAR3	Y117	Y266	46	8	3	31	4.23E-13
P29323	EPHB2	Y780	Y602	44	7	4	33	4.25E-13
Q9NQ84	GPRC5C	Y438	Y324	50	6	4	28	4.36E-13
Q9Y446	PKP3	Y210	Y195	50	6	4	28	4.36E-13
O15014	ZNF609	S578	S576	74	2	0	12	4.43E-13
O60610	DIAPH1	Y424	Y374	74	2	0	12	4.43E-13
O95696	BRD1	S854	S852	74	2	0	12	4.43E-13
O95696	BRD1	S854	S855	74	2	0	12	4.43E-13
P11171	EPB41	S85	S84	74	2	0	12	4.43E-13
P12882	MYH1	Y1492	Y1856	74	2	0	12	4.43E-13
P53985	SLC16A1	T466	S467	74	2	0	12	4.43E-13
Q02241	KIF23	S906	T913	74	2	0	12	4.43E-13
Q13541	EIF4EBP1	T50	S44	74	2	0	12	4.43E-13
Q13541	EIF4EBP1	T50	T41	74	2	0	12	4.43E-13
Q14149	MORC3	S546	S560	74	2	0	12	4.43E-13
Q6PKG0	LARP1	S823	S853	74	2	0	12	4.43E-13
Q6PKG0	LARP1	S823	T845	74	2	0	12	4.43E-13
Q6PKG0	LARP1	T865	S853	74	2	0	12	4.43E-13
Q6PKG0	LARP1	T865	T845	74	2	0	12	4.43E-13
Q99460	PSMD1	S315	T311	74	2	0	12	4.43E-13
Q9BW71	HIRIP3	S223	S227	74	2	0	12	4.43E-13
Q9BWW4	SSBP3	T360	S347	74	2	0	12	4.43E-13
Q9H9R9	DBNDD1	S121	S119	74	2	0	12	4.43E-13
Q9NYF8	BCLAF1	S281	S276	74	2	0	12	4.43E-13
Q9UGV2	NDRG3	S349	S361	74	2	0	12	4.43E-13
Q9UKX2	MYH2	Y1494	Y1858	74	2	0	12	4.43E-13
Q9UMZ2	SYNRG	S1098	T1100	74	2	0	12	4.43E-13
Q9UQ35	SRRM2	S1415	S1497	74	2	0	12	4.43E-13
Q9UQ35	SRRM2	S1415	S404	74	2	0	12	4.43E-13
Q9UQ35	SRRM2	S1415	S408	74	2	0	12	4.43E-13
Q9UQ35	SRRM2	S1621	S1497	74	2	0	12	4.43E-13
Q9UQ35	SRRM2	S1842	S1923	74	2	0	12	4.43E-13
Q9UQ35	SRRM2	S1842	S1946	74	2	0	12	4.43E-13
Q9UQ35	SRRM2	S1842	S1958	74	2	0	12	4.43E-13
Q9UQ35	SRRM2	S1984	S1497	74	2	0	12	4.43E-13
Q9UQ35	SRRM2	S1984	S404	74	2	0	12	4.43E-13
Q9UQ35	SRRM2	S1984	S408	74	2	0	12	4.43E-13
Q9UQ35	SRRM2	S1996	S1497	74	2	0	12	4.43E-13
Q9UQ35	SRRM2	S1996	S404	74	2	0	12	4.43E-13
Q9UQ35	SRRM2	S1996	S408	74	2	0	12	4.43E-13
Q9UQ35	SRRM2	S2008	S1497	74	2	0	12	4.43E-13
Q9UQ35	SRRM2	S2008	S404	74	2	0	12	4.43E-13
Q9UQ35	SRRM2	S2008	S408	74	2	0	12	4.43E-13
Q9UQ35	SRRM2	T1844	S1923	74	2	0	12	4.43E-13
Q9UQ35	SRRM2	T1844	S1946	74	2	0	12	4.43E-13
Q9UQ35	SRRM2	T1844	S1958	74	2	0	12	4.43E-13
Q9Y5K6	CD2AP	S542	Y361	74	2	0	12	4.43E-13
Q15464	SHB	Y246	Y268	27	7	3	51	4.55E-13
Q96J84	KIRREL	Y745	Y647	51	7	3	27	4.55E-13
Q9Y446	PKP3	Y390	Y195	51	7	3	27	4.55E-13
Q8IZP0	ABI1	Y198	Y213	33	10	2	43	4.58E-13
A0FGR8	ESYT2	S699	S691	72	3	0	13	4.66E-13
A0FGR8	ESYT2	S699	S693	72	3	0	13	4.66E-13
O15400	STX7	S126	S129	72	3	0	13	4.66E-13
P06732	CKM	Y140	Y125	72	3	0	13	4.66E-13
Q12888	TP53BP1	S1618	S1430	72	3	0	13	4.66E-13
Q14247-3	NULL	Y416	Y384	72	3	0	13	4.66E-13
Q6P0Q8	MAST2	S299	S301	72	3	0	13	4.66E-13
Q6PKG0	LARP1	T785	T788	72	3	0	13	4.66E-13
Q9H4L7	SMARCAD1	S212	S214	72	3	0	13	4.66E-13
Q9H501	ESF1	S198	S153	72	3	0	13	4.66E-13
Q9UQ35	SRRM2	S2018	S1925	72	3	0	13	4.66E-13
Q9UQ35	SRRM2	S2018	S1948	72	3	0	13	4.66E-13
Q9UQ35	SRRM2	S2018	S1960	72	3	0	13	4.66E-13
Q9UQ35	SRRM2	S2018	T1927	72	3	0	13	4.66E-13
Q9UQ35	SRRM2	S2018	T1950	72	3	0	13	4.66E-13
Q9UQ35	SRRM2	S2018	T1962	72	3	0	13	4.66E-13
Q9UQ35	SRRM2	S2020	S1925	72	3	0	13	4.66E-13
Q9UQ35	SRRM2	S2020	S1948	72	3	0	13	4.66E-13
Q9UQ35	SRRM2	S2020	S1960	72	3	0	13	4.66E-13
Q9UQ35	SRRM2	S2020	T1927	72	3	0	13	4.66E-13
Q9UQ35	SRRM2	S2020	T1950	72	3	0	13	4.66E-13
Q9UQ35	SRRM2	S2020	T1962	72	3	0	13	4.66E-13
Q9Y2X3	NOP58	S514	S502	72	3	0	13	4.66E-13
O60231	DHX16	S106	S103	70	4	0	14	4.76E-13
O75533	SF3B1	T296	T303	70	4	0	14	4.76E-13
O75592	MYCBP2	S2831	S2833	70	4	0	14	4.76E-13
O95425	SVIL	S261	S270	70	4	0	14	4.76E-13
P17544	ATF7	S108	T112	70	4	0	14	4.76E-13
P23588	EIF4B	S418	S425	70	4	0	14	4.76E-13
Q13185	CBX3	S97	S176	70	4	0	14	4.76E-13
Q96T37	RBM15	S674	S670	70	4	0	14	4.76E-13
Q9NPQ8	RIC8A	S436	T441	70	4	0	14	4.76E-13
Q9NTI5	PDS5B	T1188	S1191	70	4	0	14	4.76E-13
Q9UQ35	SRRM2	S1099	S2067	70	4	0	14	4.76E-13
Q9UQ35	SRRM2	S1497	S1502	70	4	0	14	4.76E-13
Q9UQ35	SRRM2	S2706	S954	70	4	0	14	4.76E-13
Q9UQ35	SRRM2	S404	S2067	70	4	0	14	4.76E-13
Q9UQ35	SRRM2	S408	S2067	70	4	0	14	4.76E-13
O60716	CTNND1	Y217	Y335	58	5	3	22	4.87E-13
P11362	FGFR1	Y583	Y585	58	5	3	22	4.87E-13
Q9Y2W1	THRAP3	S320	S253	58	5	3	22	4.87E-13
Q12929	EPS8	T477	S476	68	5	0	15	4.89E-13
Q5VTL8	PRPF38B	S527	S529	68	5	0	15	4.89E-13
Q9H6F5	CCDC86	S102	S58	68	5	0	15	4.89E-13
Q9NWV8	BABAM1	S49	S29	68	5	0	15	4.89E-13
Q9UQ35	SRRM2	S1132	S1387	68	5	0	15	4.89E-13
Q9UQ35	SRRM2	S459	S436	68	5	0	15	4.89E-13
Q9Y4H2	IRS2	S388	S391	68	5	0	15	4.89E-13
P29317	EPHA2	Y588	Y772	20	4	3	61	5.14E-13
P46821	MAP1B	S1400	S1501	61	4	3	20	5.14E-13
Q09666	AHNAK	S5749	S5763	61	4	3	20	5.14E-13
Q8IYB3	SRRM1	S391	S605	61	4	3	20	5.14E-13
Q8IYB3	SRRM1	S391	S607	61	4	3	20	5.14E-13
P46821	MAP1B	Y1887	Y1889	64	4	2	18	5.14E-13
O60832	DKC1	S455	S451	66	6	0	16	5.15E-13
P10721	KIT	Y730	Y721	66	6	0	16	5.15E-13
P35269	GTF2F1	S391	T389	66	6	0	16	5.15E-13
Q9NYF8	BCLAF1	Y284	S285	66	6	0	16	5.15E-13
Q06210	GFPT1	T262	S261	45	14	0	29	5.18E-13
P25205	MCM3	T713	S711	52	12	0	24	5.31E-13
P98179	RBM3	Y118	Y155	52	12	0	24	5.31E-13
O60841	EIF5B	S186	S190	45	7	4	32	5.37E-13
P18858	LIG1	S51	S76	67	4	1	16	5.39E-13
P23443	RPS6KB1	S452	S441	67	4	1	16	5.39E-13
Q02952	AKAP12	S629	S696	67	4	1	16	5.39E-13
Q13131	PRKAA1	T490	S496	67	4	1	16	5.39E-13
Q5SW79	CEP170	S879	S881	67	4	1	16	5.39E-13
Q93100	PHKB	T702	S700	67	4	1	16	5.39E-13
Q96B36	AKT1S1	S202	S212	67	4	1	16	5.39E-13
Q9UQ35	SRRM2	S1501	S1387	67	4	1	16	5.39E-13
Q9HBL0	TNS1	Y1254	Y1404	28	9	2	49	5.40E-13
Q9HBL0	TNS1	Y366	Y1326	28	9	2	49	5.40E-13
P15924	DSP	S53	Y95	60	7	1	20	5.47E-13
P20700	LMNB1	S408	S404	60	7	1	20	5.47E-13
Q9UQ35	SRRM2	S780	S1326	60	7	1	20	5.47E-13
Q9NWQ8	PAG1	Y163	Y227	55	6	3	24	5.53E-13
P46821	MAP1B	S1915	S1965	69	2	2	15	5.53E-13
Q14980	NUMA1	S1225	S1862	69	2	2	15	5.53E-13
Q96JM3	CHAMP1	S297	S432	69	2	2	15	5.53E-13
Q96JM3	CHAMP1	S308	S432	69	2	2	15	5.53E-13
Q9NYV4	CDK12	S323	S325	69	2	2	15	5.53E-13
Q9UQ35	SRRM2	S1064	T1492	69	2	2	15	5.53E-13
Q14126	DSG2	Y979	Y1013	49	13	0	26	5.56E-13
Q9UQ35	SRRM2	S440	S297	43	12	1	32	5.56E-13
P05787	KRT8	Y204	Y282	56	7	2	23	5.64E-13
Q14511	NEDD9	Y629	Y177	56	7	2	23	5.64E-13
Q9NYF8	BCLAF1	S531	S512	56	7	2	23	5.64E-13
Q9UQ35	SRRM2	S2449	T2104	56	7	2	23	5.64E-13
Q9UQ35	SRRM2	S2694	T2104	56	7	2	23	5.64E-13
P46821	MAP1B	S1915	S1501	64	7	0	17	5.64E-13
P46821	MAP1B	S1965	S1501	64	7	0	17	5.64E-13
Q12789	GTF3C1	S1062	S1068	64	7	0	17	5.64E-13
Q8IYB3	SRRM1	S715	S605	64	7	0	17	5.64E-13
Q8IYB3	SRRM1	S715	S607	64	7	0	17	5.64E-13
Q9H1E3	NUCKS1	S75	S79	64	7	0	17	5.64E-13
Q9NWH9	SLTM	S551	S553	64	7	0	17	5.64E-13
Q9NYV4	CDK12	S323	S274	64	7	0	17	5.64E-13
P29350	PTPN6	Y536	Y564	32	10	2	44	5.67E-13
Q9Y446	PKP3	T86	Y84	39	15	0	34	5.79E-13
P43405	SYK	Y74	Y348	47	8	3	30	5.79E-13
O15551	CLDN3	Y219	Y214	53	8	2	25	6.21E-13
P15924	DSP	Y1139	Y28	53	8	2	25	6.21E-13
P29317	EPHA2	S899	S901	59	6	2	21	6.28E-13
Q8IYB3	SRRM1	S260	S616	59	6	2	21	6.28E-13
Q8IYB3	SRRM1	S391	S616	59	6	2	21	6.28E-13
Q8IYB3	SRRM1	S450	S713	59	6	2	21	6.28E-13
P11717	IGF2R	S2409	S2484	55	11	0	22	6.38E-13
P21860	ERBB3	Y1276	Y1289	55	11	0	22	6.38E-13
Q5T200	ZC3H13	S242	S265	64	3	3	18	6.45E-13
Q5T200	ZC3H13	S242	T263	64	3	3	18	6.45E-13
Q96B97	SH3KBP1	S230	S587	64	3	3	18	6.45E-13
Q2M2I8	AAK1	S624	T620	62	8	0	18	6.46E-13
Q8IYB3	SRRM1	S560	T872	62	8	0	18	6.46E-13
P56945	BCAR1	Y224	Y287	40	15	0	33	6.50E-13
Q00536	CDK16	S138	S153	52	10	1	25	6.71E-13
Q14511	NEDD9	Y345	Y317	25	10	1	52	6.71E-13
Q9HBL0	TNS1	S1327	Y366	32	6	5	45	6.87E-13
Q9HBL0	TNS1	Y903	Y1323	31	12	1	44	7.02E-13
Q9Y446	PKP3	Y210	Y176	44	12	1	31	7.02E-13
P08581	MET	Y1349	Y1356	65	5	1	17	7.22E-13
Q14247	CTTN	Y302	Y265	65	5	1	17	7.22E-13
Q8IYB3	SRRM1	S560	S431	65	5	1	17	7.22E-13
Q8IYB3	SRRM1	S781	S431	65	5	1	17	7.22E-13
Q9UQ35	SRRM2	S1499	S437	65	5	1	17	7.22E-13
Q9UQ35	SRRM2	S1502	S437	65	5	1	17	7.22E-13
Q9UQ35	SRRM2	S2067	S437	65	5	1	17	7.22E-13
O60716	CTNND1	Y193	Y174	46	14	0	28	7.23E-13
Q96JM3	CHAMP1	S427	S405	55	5	4	24	7.50E-13
P15941	MUC1	S1207	Y1229	41	15	0	32	7.58E-13
P50402	EMD	Y95	Y94	60	9	0	19	7.75E-13
Q09666	AHNAK	S511	S5752	60	9	0	19	7.75E-13
Q9UQ35	SRRM2	S1517	T1511	60	9	0	19	7.75E-13
Q15185	PTGES3	S148	S151	74	1	1	12	8.13E-13
Q6PKG0	LARP1	S1056	T856	74	1	1	12	8.13E-13
Q6PKG0	LARP1	S1058	T856	74	1	1	12	8.13E-13
Q9H1E3	NUCKS1	S204	T202	74	1	1	12	8.13E-13
Q9UQ35	SRRM2	S534	S536	74	1	1	12	8.13E-13
Q9HBL0	TNS1	Y366	Y1323	29	8	3	48	8.24E-13
Q68CZ2	TNS3	Y780	Y354	27	9	2	50	8.36E-13
Q96RT1	ERBIN	Y920	Y1164	50	9	2	27	8.36E-13
Q8IYB3	SRRM1	S429	S605	62	5	2	19	8.68E-13
Q8IYB3	SRRM1	S429	S607	62	5	2	19	8.68E-13
Q9HBL0	TNS1	Y798	Y366	34	9	3	42	9.38E-13
O60343	TBC1D4	S751	T752	67	3	2	16	9.45E-13
O95208-2	NULL	S192	S195	67	3	2	16	9.45E-13
P41252	IARS	S1049	S1047	67	3	2	16	9.45E-13
Q00839	HNRNPU	Y260	Y266	67	3	2	16	9.45E-13
Q14247	CTTN	Y302	Y104	67	3	2	16	9.45E-13
Q14247	CTTN	Y302	Y215	67	3	2	16	9.45E-13
Q16204	CCDC6	S352	S323	67	3	2	16	9.45E-13
Q5JSH3	WDR44	S50	S403	67	3	2	16	9.45E-13
Q6UXY8	TMC5	Y55	Y146	67	3	2	16	9.45E-13
Q9UQ35	SRRM2	S1499	S2071	67	3	2	16	9.45E-13
Q9UQ35	SRRM2	S1499	S2407	67	3	2	16	9.45E-13
Q9UQ35	SRRM2	S1499	S778	67	3	2	16	9.45E-13
Q9UQ35	SRRM2	S1499	T2069	67	3	2	16	9.45E-13
Q9UQ35	SRRM2	S1499	T2409	67	3	2	16	9.45E-13
Q9UQ35	SRRM2	S1502	S2071	67	3	2	16	9.45E-13
Q9UQ35	SRRM2	S1502	T2069	67	3	2	16	9.45E-13
Q9UQ35	SRRM2	S2067	S2407	67	3	2	16	9.45E-13
Q9UQ35	SRRM2	S954	S2071	67	3	2	16	9.45E-13
Q9UQ35	SRRM2	S954	S2407	67	3	2	16	9.45E-13
Q9UQ35	SRRM2	S954	T2069	67	3	2	16	9.45E-13
Q9UQ35	SRRM2	S954	T2409	67	3	2	16	9.45E-13
Q9HBL0	TNS1	Y766	Y609	53	12	0	23	9.59E-13
Q14126	DSG2	Y1061	Y968	63	6	1	18	9.72E-13
Q9BVC5	C2orf49	S193	S189	63	6	1	18	9.72E-13
Q9NWQ8	PAG1	Y387	Y181	63	6	1	18	9.72E-13
Q9NYF8	BCLAF1	S222	S512	58	10	0	20	9.77E-13
Q9UQ35	SRRM2	S1387	T2104	58	10	0	20	9.77E-13
Q9UQ35	SRRM2	S876	S1124	58	10	0	20	9.77E-13
P35749	MYH11	Y1408	Y1415	57	7	2	22	1.15E-12
Q9NR30	DDX21	S89	S121	57	7	2	22	1.15E-12
Q9NYV4	CDK12	S274	S385	57	7	2	22	1.15E-12
Q96T23	RSF1	S1325	T1305	43	15	0	30	1.16E-12
Q96J84	KIRREL	Y605	Y647	53	10	1	24	1.18E-12
J3KPV7	NULL	S17	S15	72	2	1	13	1.19E-12
O15198	SMAD9	S465	S467	72	2	1	13	1.19E-12
O95696	BRD1	S855	T885	72	2	1	13	1.19E-12
P19338	NCL	S41	S28	72	2	1	13	1.19E-12
P19338	NCL	S41	S34	72	2	1	13	1.19E-12
P19338	NCL	S42	S28	72	2	1	13	1.19E-12
P19338	NCL	S42	S34	72	2	1	13	1.19E-12
P23588	EIF4B	S418	T420	72	2	1	13	1.19E-12
Q12888	TP53BP1	S1068	S580	72	2	1	13	1.19E-12
Q15311	RALBP1	S48	S62	72	2	1	13	1.19E-12
Q15648	MED1	S770	S771	72	2	1	13	1.19E-12
Q6PKG0	LARP1	S853	S849	72	2	1	13	1.19E-12
Q6PKG0	LARP1	S853	S850	72	2	1	13	1.19E-12
Q6PKG0	LARP1	T845	S849	72	2	1	13	1.19E-12
Q6PKG0	LARP1	T845	S850	72	2	1	13	1.19E-12
Q7Z3K3	POGZ	S1364	S425	72	2	1	13	1.19E-12
Q92766	RREB1	S1174	S1167	72	2	1	13	1.19E-12
Q96RT1	ERBIN	Y1304	Y1270	72	2	1	13	1.19E-12
Q9UN36	NDRG2	S346	S355	72	2	1	13	1.19E-12
Q9UN36	NDRG2	S353	S355	72	2	1	13	1.19E-12
Q9UN36	NDRG2	T334	S355	72	2	1	13	1.19E-12
Q9UQ35	SRRM2	S1923	T2022	72	2	1	13	1.19E-12
Q9UQ35	SRRM2	S1946	T2022	72	2	1	13	1.19E-12
Q9UQ35	SRRM2	S1958	T2022	72	2	1	13	1.19E-12
Q9UQ35	SRRM2	S404	S2044	72	2	1	13	1.19E-12
Q9UQ35	SRRM2	S408	S2044	72	2	1	13	1.19E-12
Q13882	PTK6	Y114	Y447	38	11	2	37	1.20E-12
P98172	EFNB1	Y324	Y313	49	8	3	28	1.22E-12
P98179	RBM3	Y127	Y155	49	8	3	28	1.22E-12
P02545	LMNA	S404	S407	59	4	4	21	1.26E-12
Q9UQ35	SRRM2	S1103	S2132	59	4	4	21	1.26E-12
Q9UQ35	SRRM2	S1404	S2132	59	4	4	21	1.26E-12
Q9UQ35	SRRM2	S1404	S2449	59	4	4	21	1.26E-12
Q9UQ35	SRRM2	S2449	S2694	59	4	4	21	1.26E-12
Q09666	AHNAK	S5731	S5749	62	4	3	19	1.29E-12
Q96JM3	CHAMP1	S459	S282	62	4	3	19	1.29E-12
Q9UQ35	SRRM2	S437	S353	62	4	3	19	1.29E-12
Q8IYB3	SRRM1	S748	S752	53	7	3	25	1.30E-12
Q8IYB3	SRRM1	S748	S754	53	7	3	25	1.30E-12
Q8TE68	EPS8L1	Y529	Y684	53	7	3	25	1.30E-12
Q9Y5K6	CD2AP	Y548	Y88	53	7	3	25	1.30E-12
O60343	TBC1D4	S570	S341	56	11	0	21	1.30E-12
P07355	ANXA2	Y199	Y316	26	11	1	50	1.31E-12
Q9UQ35	SRRM2	S1326	S1329	50	11	1	26	1.31E-12
P23443	RPS6KB1	S441	S447	61	7	1	19	1.33E-12
Q9UQ35	SRRM2	T1880	S2102	61	7	1	19	1.33E-12
P21860	ERBB3	Y1307	Y1328	51	9	2	26	1.35E-12
Q9H6F5	CCDC86	S47	S18	51	9	2	26	1.35E-12
P15941	MUC1	T1211	Y1209	48	7	4	29	1.37E-12
Q9UK76	HN1	S88	S87	44	9	3	32	1.38E-12
Q96JM3	CHAMP1	S416	S427	56	5	4	23	1.45E-12
Q9UQ35	SRRM2	S2272	S2702	60	6	2	20	1.45E-12
P15924	DSP	Y1169	S53	65	4	2	17	1.50E-12
Q05519	SRSF11	S449	S207	65	4	2	17	1.50E-12
Q8IYB3	SRRM1	S562	S429	65	4	2	17	1.50E-12
Q9UQ35	SRRM2	S2407	S780	65	4	2	17	1.50E-12
Q9UQ35	SRRM2	T2409	S780	65	4	2	17	1.50E-12
P98179	RBM3	Y118	Y129	51	13	0	24	1.51E-12
Q02880	TOP2B	S1581	S1466	70	3	1	14	1.53E-12
Q9NYV4	CDK12	Y319	S323	70	3	1	14	1.53E-12
Q9P206	KIAA1522	S161	T162	70	3	1	14	1.53E-12
Q9UQ35	SRRM2	S2118	S1064	70	3	1	14	1.53E-12
Q14511	NEDD9	Y214	Y317	26	14	0	48	1.59E-12
Q14511	NEDD9	Y189	Y92	36	16	0	36	1.68E-12
Q68CZ2	TNS3	Y601	Y780	36	16	0	36	1.68E-12
P35568	IRS1	Y612	Y632	34	8	4	42	1.69E-12
Q03135	CAV1	Y25	T15	42	8	4	34	1.69E-12
O60825	PFKFB2	S493	S466	65	7	0	16	1.69E-12
O60832	DKC1	S455	S453	65	7	0	16	1.69E-12
P18583	SON	S2009	S2011	65	7	0	16	1.69E-12
P56856	CLDN18	Y211	Y220	65	7	0	16	1.69E-12
Q9P2M7	CGN	S134	S131	65	7	0	16	1.69E-12
Q9UQ35	SRRM2	S1014	T1003	65	7	0	16	1.69E-12
Q9UQ35	SRRM2	S1925	S353	65	7	0	16	1.69E-12
Q9UQ35	SRRM2	S1948	S353	65	7	0	16	1.69E-12
Q9UQ35	SRRM2	S1960	S353	65	7	0	16	1.69E-12
Q9UQ35	SRRM2	S2123	T1003	65	7	0	16	1.69E-12
Q9UQ35	SRRM2	S994	S2398	65	7	0	16	1.69E-12
Q9UQ35	SRRM2	T1927	S353	65	7	0	16	1.69E-12
Q9UQ35	SRRM2	T1950	S353	65	7	0	16	1.69E-12
Q9UQ35	SRRM2	T1962	S353	65	7	0	16	1.69E-12
Q9HBL0	TNS1	Y609	Y1254	37	16	0	35	1.71E-12
O60343	TBC1D4	T568	S570	67	6	0	15	1.71E-12
P02545	LMNA	S301	S403	67	6	0	15	1.71E-12
P23588	EIF4B	T420	S422	67	6	0	15	1.71E-12
Q09666	AHNAK	S5784	S5780	67	6	0	15	1.71E-12
Q8NEG4	FAM83F	S112	Y107	67	6	0	15	1.71E-12
Q9NYF8	BCLAF1	T257	S268	67	6	0	15	1.71E-12
A0JNW5	UHRF1BP1L	S259	S261	79	0	0	9	1.75E-12
O00178	GTPBP1	S44	S47	79	0	0	9	1.75E-12
O14497	ARID1A	S1057	Y1055	79	0	0	9	1.75E-12
O14686	KMT2D	S1331	S1335	79	0	0	9	1.75E-12
O14827	RASGRF2	S749	T748	79	0	0	9	1.75E-12
O15021	MAST4	S358	S360	79	0	0	9	1.75E-12
O60522	TDRD6	Y552	Y553	79	0	0	9	1.75E-12
O75691	UTP20	T1775	T1782	79	0	0	9	1.75E-12
O75691	UTP20	T1775	T1784	79	0	0	9	1.75E-12
O75691	UTP20	T1782	T1784	79	0	0	9	1.75E-12
O95819	MAP4K4	S708	S710	79	0	0	9	1.75E-12
P08240	SRPRA	S297	S298	79	0	0	9	1.75E-12
P12036	NEFH	S682	S696	79	0	0	9	1.75E-12
P12883	MYH7	Y1347	Y1460	79	0	0	9	1.75E-12
P12883	MYH7	Y1347	Y1488	79	0	0	9	1.75E-12
P12883	MYH7	Y1347	Y422	79	0	0	9	1.75E-12
P12883	MYH7	Y1460	Y1488	79	0	0	9	1.75E-12
P12883	MYH7	Y1460	Y422	79	0	0	9	1.75E-12
P12883	MYH7	Y1488	Y422	79	0	0	9	1.75E-12
P13533	MYH6	Y1349	Y1462	79	0	0	9	1.75E-12
P13533	MYH6	Y1349	Y1490	79	0	0	9	1.75E-12
P13533	MYH6	Y1462	Y1490	79	0	0	9	1.75E-12
P16383	GCFC2	S16	S17	79	0	0	9	1.75E-12
P16383	GCFC2	S16	S19	79	0	0	9	1.75E-12
P16383	GCFC2	S17	S19	79	0	0	9	1.75E-12
P16383	GCFC2	S96	T97	79	0	0	9	1.75E-12
P18583	SON	S1026	S1051	79	0	0	9	1.75E-12
P24928	POLR2A	Y1916	Y1930	79	0	0	9	1.75E-12
P28715	ERCC5	S562	S563	79	0	0	9	1.75E-12
P46821	MAP1B	S1298	S1312	79	0	0	9	1.75E-12
P48634-2	NULL	S747	S752	79	0	0	9	1.75E-12
P49023	PXN	Y31	Y40	79	0	0	9	1.75E-12
P58107	NULL	S2718	S3252	79	0	0	9	1.75E-12
P58107	NULL	S2718	S3786	79	0	0	9	1.75E-12
P58107	NULL	S2718	S4320	79	0	0	9	1.75E-12
P58107	NULL	S2718	S4854	79	0	0	9	1.75E-12
P58107	NULL	S3252	S3786	79	0	0	9	1.75E-12
P58107	NULL	S3252	S4320	79	0	0	9	1.75E-12
P58107	NULL	S3252	S4854	79	0	0	9	1.75E-12
P58107	NULL	S3786	S4320	79	0	0	9	1.75E-12
P58107	NULL	S3786	S4854	79	0	0	9	1.75E-12
P58107	NULL	S4320	S4854	79	0	0	9	1.75E-12
Q02880	TOP2B	S1336	S1344	79	0	0	9	1.75E-12
Q08999	RBL2	S982	T986	79	0	0	9	1.75E-12
Q13480-2	NULL	Y317	Y373	79	0	0	9	1.75E-12
Q13541	EIF4EBP1	T36	Y54	79	0	0	9	1.75E-12
Q16629	SRSF7	S179	S181	79	0	0	9	1.75E-12
Q3L8U1	CHD9	S1468	S1472	79	0	0	9	1.75E-12
Q58WW2	DCAF6	S336	S657	79	0	0	9	1.75E-12
Q5T0W9	FAM83B	Y523	Y639	79	0	0	9	1.75E-12
Q5T200	ZC3H13	S1014	S1017	79	0	0	9	1.75E-12
Q5TKA1	LIN9	S309	S321	79	0	0	9	1.75E-12
Q63ZY6	NULL	S260	T258	79	0	0	9	1.75E-12
Q659C4	LARP1B	S340	S343	79	0	0	9	1.75E-12
Q6JBY9	RCSD1	S116	S123	79	0	0	9	1.75E-12
Q6NUK4	REEP3	S150	S152	79	0	0	9	1.75E-12
Q6NZI2	PTRF	S387	S389	79	0	0	9	1.75E-12
Q6S5L8	SHC4	Y374	Y375	79	0	0	9	1.75E-12
Q6UXY1	BAIAP2L2	S461	S465	79	0	0	9	1.75E-12
Q6WKZ4	RAB11FIP1	S343	S345	79	0	0	9	1.75E-12
Q6ZTN6	ANKRD13D	S465	T469	79	0	0	9	1.75E-12
Q8IVF2	AHNAK2	S1007	S1502	79	0	0	9	1.75E-12
Q8IVF2	AHNAK2	S1007	S1667	79	0	0	9	1.75E-12
Q8IVF2	AHNAK2	S1007	S2162	79	0	0	9	1.75E-12
Q8IVF2	AHNAK2	S1007	S2492	79	0	0	9	1.75E-12
Q8IVF2	AHNAK2	S1007	S2822	79	0	0	9	1.75E-12
Q8IVF2	AHNAK2	S1007	S2987	79	0	0	9	1.75E-12
Q8IVF2	AHNAK2	S1007	S3977	79	0	0	9	1.75E-12
Q8IVF2	AHNAK2	S1007	S4307	79	0	0	9	1.75E-12
Q8IVF2	AHNAK2	S1007	S842	79	0	0	9	1.75E-12
Q8IVF2	AHNAK2	S1502	S1667	79	0	0	9	1.75E-12
Q8IVF2	AHNAK2	S1502	S2162	79	0	0	9	1.75E-12
Q8IVF2	AHNAK2	S1502	S2492	79	0	0	9	1.75E-12
Q8IVF2	AHNAK2	S1502	S2822	79	0	0	9	1.75E-12
Q8IVF2	AHNAK2	S1502	S2987	79	0	0	9	1.75E-12
Q8IVF2	AHNAK2	S1502	S3977	79	0	0	9	1.75E-12
Q8IVF2	AHNAK2	S1502	S4307	79	0	0	9	1.75E-12
Q8IVF2	AHNAK2	S1502	S842	79	0	0	9	1.75E-12
Q8IVF2	AHNAK2	S1667	S2162	79	0	0	9	1.75E-12
Q8IVF2	AHNAK2	S1667	S2492	79	0	0	9	1.75E-12
Q8IVF2	AHNAK2	S1667	S2822	79	0	0	9	1.75E-12
Q8IVF2	AHNAK2	S1667	S2987	79	0	0	9	1.75E-12
Q8IVF2	AHNAK2	S1667	S3977	79	0	0	9	1.75E-12
Q8IVF2	AHNAK2	S1667	S4307	79	0	0	9	1.75E-12
Q8IVF2	AHNAK2	S1667	S842	79	0	0	9	1.75E-12
Q8IVF2	AHNAK2	S2162	S2492	79	0	0	9	1.75E-12
Q8IVF2	AHNAK2	S2162	S2822	79	0	0	9	1.75E-12
Q8IVF2	AHNAK2	S2162	S2987	79	0	0	9	1.75E-12
Q8IVF2	AHNAK2	S2162	S3977	79	0	0	9	1.75E-12
Q8IVF2	AHNAK2	S2162	S4307	79	0	0	9	1.75E-12
Q8IVF2	AHNAK2	S2162	S842	79	0	0	9	1.75E-12
Q8IVF2	AHNAK2	S2492	S2822	79	0	0	9	1.75E-12
Q8IVF2	AHNAK2	S2492	S2987	79	0	0	9	1.75E-12
Q8IVF2	AHNAK2	S2492	S3977	79	0	0	9	1.75E-12
Q8IVF2	AHNAK2	S2492	S4307	79	0	0	9	1.75E-12
Q8IVF2	AHNAK2	S2492	S842	79	0	0	9	1.75E-12
Q8IVF2	AHNAK2	S2822	S2987	79	0	0	9	1.75E-12
Q8IVF2	AHNAK2	S2822	S3977	79	0	0	9	1.75E-12
Q8IVF2	AHNAK2	S2822	S4307	79	0	0	9	1.75E-12
Q8IVF2	AHNAK2	S2822	S842	79	0	0	9	1.75E-12
Q8IVF2	AHNAK2	S2987	S3977	79	0	0	9	1.75E-12
Q8IVF2	AHNAK2	S2987	S4307	79	0	0	9	1.75E-12
Q8IVF2	AHNAK2	S2987	S842	79	0	0	9	1.75E-12
Q8IVF2	AHNAK2	S3977	S4307	79	0	0	9	1.75E-12
Q8IVF2	AHNAK2	S3977	S842	79	0	0	9	1.75E-12
Q8IVF2	AHNAK2	S4307	S842	79	0	0	9	1.75E-12
Q8N3X1	FNBP4	S499	S508	79	0	0	9	1.75E-12
Q8TEK3	DOT1L	S902	T900	79	0	0	9	1.75E-12
Q8WUF5	PPP1R13L	S113	S280	79	0	0	9	1.75E-12
Q8WVC0	LEO1	S171	S179	79	0	0	9	1.75E-12
Q8WXA9	SREK1	S442	T436	79	0	0	9	1.75E-12
Q8WYP5	AHCTF1	S1214	S1218	79	0	0	9	1.75E-12
Q92504	SLC39A7	S275	S276	79	0	0	9	1.75E-12
Q96MM6	HSPA12B	S46	T42	79	0	0	9	1.75E-12
Q96P11-2	NULL	S444	T442	79	0	0	9	1.75E-12
Q96S55	WRNIP1	S91	S92	79	0	0	9	1.75E-12
Q96ST2	IWS1	S131	S133	79	0	0	9	1.75E-12
Q9BUQ8	DDX23	S107	S109	79	0	0	9	1.75E-12
Q9BW71	HIRIP3	S357	T358	79	0	0	9	1.75E-12
Q9H6Z4	RANBP3	S100	S101	79	0	0	9	1.75E-12
Q9HCK8	CHD8	S1976	T1982	79	0	0	9	1.75E-12
Q9NP66	HMG20A	Y152	Y163	79	0	0	9	1.75E-12
Q9NQS7	INCENP	S214	S481	79	0	0	9	1.75E-12
Q9NQX3	GPHN	S188	S194	79	0	0	9	1.75E-12
Q9NVU0	POLR3E	S161	S162	79	0	0	9	1.75E-12
Q9UG63	ABCF2	Y465	Y482	79	0	0	9	1.75E-12
Q9UG63	ABCF2	Y465	Y487	79	0	0	9	1.75E-12
Q9UG63	ABCF2	Y482	Y487	79	0	0	9	1.75E-12
Q9UH99	SUN2	S112	S113	79	0	0	9	1.75E-12
Q9UQ35	SRRM2	S1112	S1893	79	0	0	9	1.75E-12
Q9UQ35	SRRM2	S1731	S1762	79	0	0	9	1.75E-12
Q9UQ35	SRRM2	S1731	S1764	79	0	0	9	1.75E-12
Q9UQ35	SRRM2	S1762	S1764	79	0	0	9	1.75E-12
Q9UQ35	SRRM2	S1822	S1824	79	0	0	9	1.75E-12
Q9UQ35	SRRM2	S1972	S2042	79	0	0	9	1.75E-12
Q9UQ35	SRRM2	T1986	T1998	79	0	0	9	1.75E-12
Q9UQ35	SRRM2	T1986	T2010	79	0	0	9	1.75E-12
Q9UQ35	SRRM2	T1998	T2010	79	0	0	9	1.75E-12
Q9Y2W1	THRAP3	T365	T367	79	0	0	9	1.75E-12
Q9Y2W2	WBP11	S353	S361	79	0	0	9	1.75E-12
Q9Y2W2	WBP11	S353	S364	79	0	0	9	1.75E-12
Q9Y2W2	WBP11	S361	S364	79	0	0	9	1.75E-12
Q9HBL0	TNS1	Y609	S338	42	11	2	33	1.75E-12
Q9HBL0	TNS1	S338	Y796	33	11	2	42	1.75E-12
A0FGR8	ESYT2	S755	S761	63	8	0	17	1.76E-12
P13647	KRT5	Y346	Y66	63	8	0	17	1.76E-12
P85037	FOXK1	T436	S441	63	8	0	17	1.76E-12
Q13541	EIF4EBP1	T45	T37	63	8	0	17	1.76E-12
Q4KMP7	TBC1D10B	S658	S661	63	8	0	17	1.76E-12
Q5VTR2	RNF20	S136	S138	63	8	0	17	1.76E-12
Q6GYQ0	RALGAPA1	S775	T754	63	8	0	17	1.76E-12
Q9C0C2	TNKS1BP1	S601	S836	63	8	0	17	1.76E-12
Q9H307	PNN	S96	S100	63	8	0	17	1.76E-12
Q9UQ35	SRRM2	S2382	S2132	63	8	0	17	1.76E-12
Q9UQ35	SRRM2	S2382	S2449	63	8	0	17	1.76E-12
Q9UQ35	SRRM2	S2382	S2694	63	8	0	17	1.76E-12
Q9UQ35	SRRM2	T1413	S2449	63	8	0	17	1.76E-12
Q9UQ35	SRRM2	T1492	S2132	63	8	0	17	1.76E-12
P56945	BCAR1	Y410	Y327	45	9	3	31	1.77E-12
Q08345	DDR1	Y797	Y513	45	9	3	31	1.77E-12
Q9NQ84	GPRC5C	Y324	Y414	45	9	3	31	1.77E-12
P60709	ACTB	Y169	Y166	39	7	5	37	1.78E-12
P63261	ACTG1	Y169	Y166	39	7	5	37	1.78E-12
Q9NWQ8	PAG1	Y341	Y417	28	12	1	47	1.79E-12
O95049	TJP3	S369	S368	69	5	0	14	1.81E-12
P56945	BCAR1	Y362	Y372	69	5	0	14	1.81E-12
Q02241	KIF23	T913	S902	69	5	0	14	1.81E-12
Q06124	PTPN11	Y584	Y62	14	5	0	69	1.81E-12
Q5T200	ZC3H13	S209	S370	69	5	0	14	1.81E-12
Q5T200	ZC3H13	S209	S372	69	5	0	14	1.81E-12
Q99704	DOK1	Y341	Y337	69	5	0	14	1.81E-12
Q9NQ84	GPRC5C	S311	Y370	69	5	0	14	1.81E-12
Q9UJK0	TSR3	S267	S259	69	5	0	14	1.81E-12
Q9UJK0	TSR3	S267	S264	69	5	0	14	1.81E-12
Q9UN36	NDRG2	S335	S350	69	5	0	14	1.81E-12
Q9UN36	NDRG2	S346	S350	69	5	0	14	1.81E-12
Q9UN36	NDRG2	S353	S350	69	5	0	14	1.81E-12
Q9UQ35	SRRM2	S1099	S2071	69	5	0	14	1.81E-12
Q9UQ35	SRRM2	S1099	S2407	69	5	0	14	1.81E-12
Q9UQ35	SRRM2	S1099	T2069	69	5	0	14	1.81E-12
Q9UQ35	SRRM2	S404	S2071	69	5	0	14	1.81E-12
Q9UQ35	SRRM2	S404	S2407	69	5	0	14	1.81E-12
Q9UQ35	SRRM2	S404	T2069	69	5	0	14	1.81E-12
Q9UQ35	SRRM2	S408	S2071	69	5	0	14	1.81E-12
Q9UQ35	SRRM2	S408	S2407	69	5	0	14	1.81E-12
Q9UQ35	SRRM2	S408	T2069	69	5	0	14	1.81E-12
Q08345	DDR1	Y520	Y797	54	12	0	22	1.81E-12
Q86WB0	ZC3HC1	S410	S407	54	12	0	22	1.81E-12
P01130	LDLR	Y828	Y845	38	16	0	34	1.81E-12
O15042	U2SURP	T931	S930	68	4	1	15	1.85E-12
P55884	EIF3B	S154	S164	68	4	1	15	1.85E-12
Q4G0J3	LARP7	T257	S258	68	4	1	15	1.85E-12
Q5SW79	CEP170	S1205	S1160	68	4	1	15	1.85E-12
Q6UXY8	TMC5	Y110	Y146	68	4	1	15	1.85E-12
Q6UXY8	TMC5	Y118	Y146	68	4	1	15	1.85E-12
Q7Z460	CLASP1	S647	S649	68	4	1	15	1.85E-12
Q7Z6Z7	HUWE1	T3924	S3919	68	4	1	15	1.85E-12
Q7Z6Z7	HUWE1	T3927	S3919	68	4	1	15	1.85E-12
Q96QT4	TRPM7	S1504	T1505	68	4	1	15	1.85E-12
Q9UQ35	SRRM2	S1014	S778	68	4	1	15	1.85E-12
Q9UQ35	SRRM2	S2123	S778	68	4	1	15	1.85E-12
Q9UQ35	SRRM2	S952	S2407	68	4	1	15	1.85E-12
Q9UQ35	SRRM2	S952	S778	68	4	1	15	1.85E-12
Q9UQ35	SRRM2	S952	T2409	68	4	1	15	1.85E-12
Q9UQ35	SRRM2	S1387	S876	65	3	3	17	1.87E-12
Q9UQ35	SRRM2	S436	S449	65	3	3	17	1.87E-12
Q14511	NEDD9	Y345	Y166	27	8	3	50	1.88E-12
Q8IYB3	SRRM1	T220	T406	50	8	3	27	1.88E-12
P29803	PDHA2	S298	S291	20	8	1	59	1.89E-12
Q6UXY8	TMC5	Y163	Y83	61	9	0	18	1.94E-12
Q6UXY8	TMC5	Y55	Y83	61	9	0	18	1.94E-12
Q6UXY8	TMC5	Y74	Y83	61	9	0	18	1.94E-12
Q8IYB3	SRRM1	S560	S389	61	9	0	18	1.94E-12
Q9HBL0	TNS1	Y798	Y903	37	6	6	39	1.98E-12
O15014	ZNF609	T817	T823	71	4	0	13	1.98E-12
O75563	SKAP2	Y152	Y151	71	4	0	13	1.98E-12
O95365	ZBTB7A	S525	S526	71	4	0	13	1.98E-12
O96013	PAK4	S104	T207	71	4	0	13	1.98E-12
P00519	ABL1	Y253	Y232	71	4	0	13	1.98E-12
P04626	ERBB2	Y1023	Y1139	71	4	0	13	1.98E-12
P13647	KRT5	Y361	Y346	71	4	0	13	1.98E-12
P17544	ATF7	S434	T53	71	4	0	13	1.98E-12
Q13131	PRKAA1	S486	T490	71	4	0	13	1.98E-12
Q13247	SRSF6	S314	S316	71	4	0	13	1.98E-12
Q14247-3	NULL	Y416	Y409	71	4	0	13	1.98E-12
Q16512	PKN1	S773	T772	71	4	0	13	1.98E-12
Q6GYQ0	RALGAPA1	S796	S775	71	4	0	13	1.98E-12
Q8N108	MIER1	S488	S483	71	4	0	13	1.98E-12
Q8WUZ0	BCL7C	S114	S126	71	4	0	13	1.98E-12
Q92900	UPF1	S1110	S1107	71	4	0	13	1.98E-12
Q92934	BAD	Y76	S75	71	4	0	13	1.98E-12
Q9ULW0	TPX2	S486	T369	71	4	0	13	1.98E-12
Q9UQ35	SRRM2	S1401	S322	71	4	0	13	1.98E-12
Q9UQ35	SRRM2	S534	T983	71	4	0	13	1.98E-12
Q8TEW0	PARD3	Y1127	Y719	43	8	4	33	2.00E-12
Q96J84	KIRREL	Y625	Y622	49	7	4	28	2.02E-12
Q9NTI5	PDS5B	Y1187	S1182	45	15	0	28	2.07E-12
Q14247	CTTN	Y141	Y178	55	8	2	23	2.11E-12
Q9Y4H2	IRS2	Y675	Y823	23	8	2	55	2.11E-12
A0FGR8	ESYT2	S691	S693	70	2	2	14	2.13E-12
P56856	CLDN18	Y211	Y254	70	2	2	14	2.13E-12
Q96JM3	CHAMP1	S319	S436	70	2	2	14	2.13E-12
Q96JM3	CHAMP1	S386	S436	70	2	2	14	2.13E-12
Q9UN36	NDRG2	S328	S352	70	2	2	14	2.13E-12
Q9UN36	NDRG2	S328	T348	70	2	2	14	2.13E-12
Q9UN36	NDRG2	S352	T348	70	2	2	14	2.13E-12
Q9UQ35	SRRM2	S1014	S952	70	2	2	14	2.13E-12
Q9UQ35	SRRM2	S2046	S952	70	2	2	14	2.13E-12
Q9UQ35	SRRM2	S2123	S952	70	2	2	14	2.13E-12
Q9UGV2	NDRG3	S333	S335	51	11	1	25	2.16E-12
O60716	CTNND1	Y217	Y193	57	6	3	22	2.17E-12
O60716	CTNND1	Y221	Y193	57	6	3	22	2.17E-12
Q13428	TCOF1	S1378	S1350	57	6	3	22	2.17E-12
Q96JM3	CHAMP1	S204	S427	57	6	3	22	2.17E-12
O00151	PDLIM1	Y144	Y151	54	10	1	23	2.18E-12
O75400	PRPF40A	S885	S888	73	3	0	12	2.22E-12
O75533	SF3B1	T326	T207	73	3	0	12	2.22E-12
O75533	SF3B1	T328	T207	73	3	0	12	2.22E-12
O95696	BRD1	S803	T885	73	3	0	12	2.22E-12
O95696	BRD1	S854	T885	73	3	0	12	2.22E-12
O95696	BRD1	T804	T885	73	3	0	12	2.22E-12
P12830	CDH1	Y755	Y754	73	3	0	12	2.22E-12
P52701	MSH6	S261	S252	73	3	0	12	2.22E-12
Q07157	TJP1	Y1419	Y1324	73	3	0	12	2.22E-12
Q12955-5	NULL	S1463	S1466	73	3	0	12	2.22E-12
Q14161	GIT2	Y392	S397	73	3	0	12	2.22E-12
Q16629	SRSF7	S194	S192	73	3	0	12	2.22E-12
Q6PKG0	LARP1	S823	S847	73	3	0	12	2.22E-12
Q6PKG0	LARP1	S823	S849	73	3	0	12	2.22E-12
Q6PKG0	LARP1	S823	S850	73	3	0	12	2.22E-12
Q6PKG0	LARP1	T865	S847	73	3	0	12	2.22E-12
Q6PKG0	LARP1	T865	S849	73	3	0	12	2.22E-12
Q6PKG0	LARP1	T865	S850	73	3	0	12	2.22E-12
Q7Z309	FAM122B	S141	S137	73	3	0	12	2.22E-12
Q7Z4S6	KIF21A	S855	S853	73	3	0	12	2.22E-12
Q8WZ42	TTN	Y26196	Y22949	73	3	0	12	2.22E-12
Q9H4L7	SMARCAD1	S146	S152	73	3	0	12	2.22E-12
Q9UQ35	SRRM2	S1028	T2316	73	3	0	12	2.22E-12
Q9UQ35	SRRM2	S1415	S2044	73	3	0	12	2.22E-12
Q9UQ35	SRRM2	S1444	S1132	73	3	0	12	2.22E-12
Q9UQ35	SRRM2	S1539	T2316	73	3	0	12	2.22E-12
Q9UQ35	SRRM2	S1541	T2316	73	3	0	12	2.22E-12
Q9UQ35	SRRM2	S1842	T2022	73	3	0	12	2.22E-12
Q9UQ35	SRRM2	S1984	S2044	73	3	0	12	2.22E-12
Q9UQ35	SRRM2	S1996	S2044	73	3	0	12	2.22E-12
Q9UQ35	SRRM2	S2008	S2044	73	3	0	12	2.22E-12
Q9UQ35	SRRM2	T1434	S908	73	3	0	12	2.22E-12
Q9UQ35	SRRM2	T1844	T2022	73	3	0	12	2.22E-12
Q9Y520	PRRC2C	Y17	S1242	73	3	0	12	2.22E-12
Q9Y520	PRRC2C	Y17	S1249	73	3	0	12	2.22E-12
Q9Y5J1	UTP18	S206	S210	73	3	0	12	2.22E-12
P01023	A2M	Y695	Y708	66	5	1	16	2.23E-12
P18858	LIG1	S51	S66	66	5	1	16	2.23E-12
P23443	RPS6KB1	S452	T444	66	5	1	16	2.23E-12
P29317	EPHA2	Y921	Y960	66	5	1	16	2.23E-12
P46821	MAP1B	S1965	S1396	66	5	1	16	2.23E-12
Q02880	TOP2B	S1466	S1522	66	5	1	16	2.23E-12
Q8IYB3	SRRM1	S715	S429	66	5	1	16	2.23E-12
Q8TAQ2	SMARCC2	T308	S302	66	5	1	16	2.23E-12
O60716	CTNND1	Y291	Y302	59	10	0	19	2.25E-12
Q9NYV4	CDK12	S332	S385	59	10	0	19	2.25E-12
P07355	ANXA2	Y318	Y316	25	9	2	52	2.27E-12
Q9NQ84	GPRC5C	Y317	Y324	52	9	2	25	2.27E-12
Q9Y2W1	THRAP3	S253	S243	52	9	2	25	2.27E-12
Q9Y2W1	THRAP3	S253	S682	52	9	2	25	2.27E-12
O60716	CTNND1	S269	S352	63	5	2	18	2.30E-12
O75717	WDHD1	S374	S383	63	5	2	18	2.30E-12
Q8IYB3	SRRM1	S465	S391	63	5	2	18	2.30E-12
Q9UQ35	SRRM2	S1083	S2398	63	5	2	18	2.30E-12
Q9UQ35	SRRM2	S1387	T1003	63	5	2	18	2.30E-12
Q9UQ35	SRRM2	S2581	T1003	63	5	2	18	2.30E-12
Q9HBL0	TNS1	S338	Y1323	31	13	1	43	2.33E-12
O60716	CTNND1	Y335	Y334	54	7	3	24	2.33E-12
P29317	EPHA2	Y594	Y772	21	7	2	58	2.44E-12
Q9NYV4	CDK12	S276	S383	58	7	2	21	2.44E-12
J3KNP4	NULL	S809	S818	75	2	0	11	2.44E-12
O15085	ARHGEF11	T1461	S1458	75	2	0	11	2.44E-12
O15400	STX7	S125	S126	75	2	0	11	2.44E-12
O60716	CTNND1	S861	S244	77	1	0	10	2.44E-12
O94806	PRKD3	S44	S41	77	1	0	10	2.44E-12
O95696	BRD1	S801	S808	77	1	0	10	2.44E-12
O95785	WIZ	S1012	S1017	77	1	0	10	2.44E-12
P04075	ALDOA	S39	S36	75	2	0	11	2.44E-12
P0C1Z6	TFPT	S249	S252	77	1	0	10	2.44E-12
P20930	FLG	S3850	S3853	77	1	0	10	2.44E-12
P23588	EIF4B	T429	S424	75	2	0	11	2.44E-12
P42345	MTOR	S2454	S2450	77	1	0	10	2.44E-12
P42696	RBM34	S28	S14	75	2	0	11	2.44E-12
P45973	CBX5	S13	S14	77	1	0	10	2.44E-12
[truncated: 104,816 more rows]
