# Supplementary material for: Co-occurring protein phosphorylation are functionally associated
Source: PLoS Comput Biol. 2017 May 1;13(5):e1005502. doi: 10.1371/journal.pcbi.1005502 (PMC5432191; doi:10.1371/journal.pcbi.1005502)
Supplement: S3 Dataset — The CCSB PPI database is used to define interacting proteins. The data file contains co-occurring phosphosite pairs identified by FET p-value <1E-4 in the union of two sets. For each pair, its contingency table and one-side FET p-value is shown. (TXT) [file pcbi.1005502.s003.txt]

pro1_name	gene1_name	site1	pro2_name	gene2_name	site2	n00	n01	n10	n11	FET Pvalue	within interaction surface
P60709	ACTB	Y166	P63261	ACTG1	Y166	44	0	0	44	3.81E-26	YES
P60709	ACTB	S52	P63261	ACTG1	S52	43	0	0	45	3.90E-26	YES
P60709	ACTB	Y169	P63261	ACTG1	Y169	46	0	0	42	4.17E-26	YES
P60709	ACTB	Y218	P63261	ACTG1	Y218	50	0	0	38	8.58E-26	YES
P60709	ACTB	Y188	P63261	ACTG1	Y188	51	0	0	37	1.15E-25	YES
Q9Y281	CFL2	Y117	P60981	DSTN	Y117	53	0	0	35	2.38E-25	NO
P23528	CFL1	Y117	Q9Y281	CFL2	Y117	53	0	0	35	2.38E-25	NO
P23528	CFL1	Y85	Q9Y281	CFL2	Y85	45	0	1	42	1.79E-24	NO
P60709	ACTB	Y294	P63261	ACTG1	Y294	29	0	0	59	6.61E-24	YES
P60709	ACTB	T297	P63261	ACTG1	T297	61	0	0	27	2.98E-23	YES
P60709	ACTB	Y362	P63261	ACTG1	Y362	63	0	0	25	1.66E-22	YES
P23528	CFL1	Y89	Q9Y281	CFL2	Y89	36	1	1	50	2.17E-22	NO
P04075	ALDOA	Y204	P09972	ALDOC	Y204	53	0	2	33	3.54E-22	NO
P23528	CFL1	T88	Q9Y281	CFL2	T88	65	0	0	23	1.15E-21	NO
P60709	ACTB	Y53	P63261	ACTG1	Y53	25	1	0	62	4.31E-21	YES
P60709	ACTB	Y198	P63261	ACTG1	Y198	21	0	0	67	1.00E-20	YES
P60709	ACTB	S33	P63261	ACTG1	S33	68	0	0	20	3.25E-20	YES
P60709	ACTB	Y91	P63261	ACTG1	Y91	22	1	0	65	7.59E-20	YES
P60709	ACTB	Y240	P63261	ACTG1	Y240	69	0	0	19	1.12E-19	YES
P23528	CFL1	Y82	Q9Y281	CFL2	Y82	69	1	0	18	7.86E-18	NO
Q16555	DPYSL2	Y32	Q14195	DPYSL3	Y32	75	0	0	13	8.33E-16	NO
P23528	CFL1	T91	Q9Y281	CFL2	T91	75	0	0	13	8.33E-16	NO
P60709	ACTB	S199	P63261	ACTG1	S199	76	0	0	12	4.87E-15	YES
P61978	HNRNPK	S216	Q96MU7	YTHDC1	S308	63	3	2	20	1.22E-14	NO
P60709	ACTB	Y218	P63261	ACTG1	Y166	42	8	2	36	1.45E-14	YES
P60709	ACTB	Y166	P63261	ACTG1	Y218	42	2	8	36	1.45E-14	YES
P60709	ACTB	S60	P63261	ACTG1	S60	77	0	0	11	3.12E-14	YES
P60891	PRPS1	Y245	P11908	PRPS2	Y245	75	1	0	12	6.33E-14	NO
Q05519	SRSF11	S207	Q14498	RBM39	S136	58	9	0	21	1.44E-13	NO
P60709	ACTB	S239	P63261	ACTG1	S239	78	0	0	10	2.22E-13	YES
P55081	MFAP1	S118	P51116	FXR2	S603	64	1	5	18	2.46E-13	NO
Q13895	BYSL	S98	P51116	FXR2	S603	64	1	5	18	2.46E-13	NO
Q12929	EPS8	Y525	Q9UQB8	BAIAP2	Y337	35	1	12	40	3.49E-13	NO
Q16637	SMN2	S31	Q13427	PPIG	S356	58	4	4	22	5.77E-13	NO
P60709	ACTB	Y143	P63261	ACTG1	Y143	79	0	0	9	1.75E-12	YES
P60709	ACTB	Y169	P63261	ACTG1	Y166	39	7	5	37	1.78E-12	YES
P60709	ACTB	Y166	P63261	ACTG1	Y169	39	5	7	37	1.78E-12	YES
Q16629	SRSF7	S196	Q9Y383	LUC7L2	S384	77	0	1	10	2.44E-12	NO
P55081	MFAP1	S118	P51116	FXR2	S601	64	1	6	17	2.73E-12	NO
Q13895	BYSL	S98	P51116	FXR2	S601	64	1	6	17	2.73E-12	NO
P55081	MFAP1	S52	Q9Y2D8	SSX2IP	S312	66	0	7	15	5.37E-12	NO
P55081	MFAP1	S53	Q9Y2D8	SSX2IP	S312	66	0	7	15	5.37E-12	NO
Q9Y281	CFL2	Y82	P60981	DSTN	Y16	66	3	3	16	5.74E-12	NO
P60709	ACTB	Y294	P63261	ACTG1	Y198	20	9	1	58	5.98E-12	YES
P60709	ACTB	Y198	P63261	ACTG1	Y294	20	1	9	58	5.98E-12	YES
Q05519	SRSF11	S449	Q14498	RBM39	S136	58	11	0	19	6.13E-12	NO
Q16637	SMN2	S31	Q13427	PPIG	T358	58	4	5	21	6.18E-12	NO
P02538	KRT6A	Y62	P19012	KRT15	Y119	64	5	2	17	6.39E-12	NO
P04259	KRT6B	Y62	P19012	KRT15	Y119	64	5	2	17	6.39E-12	NO
P19012	KRT15	Y119	P48668	KRT6C	Y62	64	2	5	17	6.39E-12	NO
P55081	MFAP1	S52	P51116	FXR2	S603	64	2	5	17	6.39E-12	NO
P55081	MFAP1	S53	P51116	FXR2	S603	64	2	5	17	6.39E-12	NO
Q13247	SRSF6	S119	Q9Y383	LUC7L2	S18	69	4	1	14	6.78E-12	NO
Q9UBB9	TFIP11	S98	P40222	TXLNA	S515	67	5	1	15	7.32E-12	NO
Q13895	BYSL	S98	Q16637	SMN2	S28	57	8	2	21	8.55E-12	NO
P61978	HNRNPK	Y449	P38159	RBMX	Y206	71	2	2	13	8.73E-12	NO
P55081	MFAP1	S116	P51116	FXR2	S603	61	1	8	18	1.09E-11	NO
Q12929	EPS8	Y491	Q9UQB8	BAIAP2	Y337	42	8	5	33	1.29E-11	NO
P63165	SUMO1	S2	Q8NDC0	MAPK1IP1L	S15	76	0	2	10	1.46E-11	NO
Q16629	SRSF7	S194	Q9Y383	LUC7L2	S384	76	0	2	10	1.46E-11	NO
P60709	ACTB	Y188	P63261	ACTG1	S52	40	11	3	34	1.48E-11	YES
P60709	ACTB	S52	P63261	ACTG1	Y188	40	3	11	34	1.48E-11	YES
P60709	ACTB	Y91	P63261	ACTG1	Y198	18	5	3	62	1.50E-11	YES
P55081	MFAP1	S118	Q9Y2D8	SSX2IP	S312	65	0	8	15	1.55E-11	NO
Q13895	BYSL	S98	Q9Y2D8	SSX2IP	S312	65	0	8	15	1.55E-11	NO
P60709	ACTB	T89	P63261	ACTG1	T89	80	0	0	8	1.56E-11	YES
Q9UER7	DAXX	S178	Q9Y2D8	SSX2IP	S540	80	0	0	8	1.56E-11	NO
P40763	STAT3	T708	P43405	SYK	Y74	49	6	6	27	1.96E-11	NO
P52597	HNRNPF	Y306	P52272	HNRNPM	Y681	70	1	4	13	2.64E-11	NO
Q13247	SRSF6	S303	Q9Y383	LUC7L2	S18	62	1	8	17	2.84E-11	NO
O43482	OIP5	T14	Q9NRA8	EIF4ENIF1	S213	74	2	1	11	2.85E-11	NO
Q12929	EPS8	Y498	Q9UQB8	BAIAP2	Y337	44	11	3	30	3.12E-11	NO
Q05397	PTK2	Y576	P07947	YES1	Y222	12	2	2	72	3.84E-11	NO
P98179	RBM3	Y118	P38159	RBMX	Y214	64	0	9	15	4.12E-11	NO
Q09666	AHNAK	S570	Q5SY16	NOL9	S487	73	0	4	11	4.26E-11	NO
Q9UBB9	TFIP11	S98	Q9Y2D8	SSX2IP	S312	70	2	3	13	4.54E-11	NO
P09467	FBP1	Y259	O00757	FBP2	Y216	56	11	1	20	4.89E-11	NO
Q16637	SMN2	S28	Q13427	PPIG	S356	55	4	7	22	4.97E-11	NO
P60709	ACTB	Y218	P63261	ACTG1	Y169	41	9	5	33	5.41E-11	YES
P60709	ACTB	Y169	P63261	ACTG1	Y218	41	5	9	33	5.41E-11	YES
O00505	KPNA3	S60	Q9NR30	DDX21	S89	58	4	6	20	5.56E-11	NO
Q12929	EPS8	Y774	Q9UQB8	BAIAP2	Y337	39	6	8	35	5.70E-11	NO
P55081	MFAP1	S52	P51116	FXR2	S601	64	2	6	16	6.69E-11	NO
P55081	MFAP1	S53	P51116	FXR2	S601	64	2	6	16	6.69E-11	NO
P63261	ACTG1	Y91	P23528	CFL1	Y140	15	7	1	65	7.83E-11	YES
P55081	MFAP1	S116	P51116	FXR2	S601	61	1	9	17	8.07E-11	NO
O00505	KPNA3	S60	Q9NR30	DDX21	S71	61	1	9	17	8.07E-11	NO
P98179	RBM3	Y146	P38159	RBMX	Y214	67	1	6	14	8.36E-11	NO
Q13573	SNW1	Y176	Q9UBB9	TFIP11	Y279	77	0	2	9	9.63E-11	NO
Q12929	EPS8	Y491	Q9UQB8	BAIAP2	Y505	45	5	9	29	1.31E-10	NO
P61978	HNRNPK	S379	Q96MU7	YTHDC1	S308	62	6	3	17	1.46E-10	NO
Q9UQR1	ZNF148	S784	Q9H8Y8	GORASP2	T225	81	0	0	7	1.58E-10	NO
P46940	IQGAP1	Y855	Q9NR12	PDLIM7	Y104	81	0	0	7	1.58E-10	NO
Q9Y281	CFL2	Y85	P60981	DSTN	Y117	42	4	11	31	1.72E-10	NO
P23528	CFL1	Y117	Q9Y281	CFL2	Y85	42	11	4	31	1.72E-10	NO
O00505	KPNA3	S56	Q9NR30	DDX21	S13	77	1	1	9	1.73E-10	NO
Q16629	SRSF7	S233	Q9Y383	LUC7L2	S384	77	1	1	9	1.73E-10	NO
P40763	STAT3	S701	P43405	SYK	Y74	51	9	4	24	1.85E-10	NO
Q14511	NEDD9	Y92	O75815	BCAR3	Y266	34	2	15	37	1.93E-10	NO
P60709	ACTB	Y198	P63261	ACTG1	Y91	17	4	5	62	1.94E-10	YES
P55081	MFAP1	T267	P51116	FXR2	S601	56	0	14	18	1.95E-10	NO
P52597	HNRNPF	Y306	Q9BUJ2	HNRNPUL1	Y510	65	6	2	15	1.98E-10	NO
P60709	ACTB	S52	P23528	CFL1	Y117	40	3	13	32	2.21E-10	YES
P63261	ACTG1	S52	P23528	CFL1	Y117	40	3	13	32	2.21E-10	YES
P60709	ACTB	S52	P60981	DSTN	Y117	40	3	13	32	2.21E-10	YES
P63261	ACTG1	S52	P60981	DSTN	Y117	40	3	13	32	2.21E-10	YES
P60709	ACTB	S52	Q9Y281	CFL2	Y117	40	3	13	32	2.21E-10	YES
P63261	ACTG1	S52	Q9Y281	CFL2	Y117	40	3	13	32	2.21E-10	YES
P13647	KRT5	Y365	P19012	KRT15	Y60	74	0	4	10	2.22E-10	NO
P60709	ACTB	Y91	P23528	CFL1	Y140	15	8	1	64	2.22E-10	YES
P55081	MFAP1	S116	Q9Y2D8	SSX2IP	S312	62	0	11	15	2.43E-10	NO
Q13247	SRSF6	S316	Q9Y383	LUC7L2	S18	67	4	3	14	2.76E-10	NO
P12814	ACTN1	Y193	Q8IY33	MICALL2	Y59	41	0	20	27	2.91E-10	NO
Q9UBB9	TFIP11	S210	Q9UK58	CCNL1	S352	65	5	3	15	3.26E-10	NO
Q16637	SMN2	S28	Q13427	PPIG	T358	55	4	8	21	3.32E-10	NO
P60709	ACTB	Y91	P63261	ACTG1	Y294	20	3	9	56	3.83E-10	YES
Q9NX63	CHCHD3	S113	Q96QF0	RAB3IP	S165	76	0	3	9	3.85E-10	NO
Q13625	TP53BP2	Y664	Q9BUZ4	TRAF4	Y166	76	0	3	9	3.85E-10	NO
Q9Y281	CFL2	Y117	P60981	DSTN	Y16	53	0	16	19	4.56E-10	NO
P60709	ACTB	Y294	P23528	CFL1	Y140	16	13	0	59	4.69E-10	YES
P63261	ACTG1	Y294	P23528	CFL1	Y140	16	13	0	59	4.69E-10	YES
Q99873	PRMT1	Y299	O43390	HNRNPR	Y436	61	0	12	15	5.48E-10	NO
P23528	CFL1	Y85	Q9Y281	CFL2	Y117	41	4	12	31	5.64E-10	NO
P02538	KRT6A	Y83	P19012	KRT15	Y119	64	7	2	15	6.05E-10	NO
P04259	KRT6B	Y83	P19012	KRT15	Y119	64	7	2	15	6.05E-10	NO
P98179	RBM3	Y151	P38159	RBMX	Y335	64	2	7	15	6.05E-10	NO
P19012	KRT15	Y119	P48668	KRT6C	Y83	64	2	7	15	6.05E-10	NO
P62993	GRB2	Y209	Q9UQC2	GAB2	Y563	68	0	8	12	6.13E-10	NO
P62993	GRB2	Y209	Q9UQC2	GAB2	S474	66	2	6	14	6.17E-10	NO
Q05397	PTK2	T575	P07947	YES1	Y537	19	13	1	55	6.40E-10	NO
Q9UBB9	TFIP11	S210	Q9Y2D8	SSX2IP	S312	68	2	5	13	6.59E-10	NO
Q16629	SRSF7	S192	Q9Y383	LUC7L2	S384	73	0	5	10	6.65E-10	NO
P61978	HNRNPK	S216	P38159	RBMX	S88	65	1	8	14	6.70E-10	NO
Q9UJX2	CDC23	S588	Q9H8Y8	GORASP2	S451	74	1	3	10	6.73E-10	NO
P07910	HNRNPC	S113	O00505	KPNA3	S56	78	2	0	8	7.00E-10	NO
Q96C92	SDCCAG3	S247	P0C1Z6	TFPT	S249	78	2	0	8	7.00E-10	NO
P52597	HNRNPF	S104	Q9NRA8	EIF4ENIF1	S951	78	0	2	8	7.00E-10	NO
Q9NYB9	ABI2	S227	Q9UBB9	TFIP11	S59	78	0	2	8	7.00E-10	NO
P00338	LDHA	Y239	P53779	MAPK10	Y223	17	6	4	61	7.02E-10	NO
Q13573	SNW1	S234	Q9UBB9	TFIP11	S98	70	4	2	12	7.30E-10	NO
P26196	DDX6	Y473	Q9NRA8	EIF4ENIF1	S213	72	2	3	11	8.24E-10	NO
Q9Y6A5	TACC3	T59	Q9NU19	TBC1D22B	S116	72	2	3	11	8.24E-10	NO
Q99081	TCF12	T560	Q96MH2	HEXIM2	S29	67	1	7	13	8.26E-10	NO
Q12929	EPS8	Y485	Q9UQB8	BAIAP2	Y505	45	6	9	28	8.58E-10	NO
Q92917	GPKOW	T216	Q9BRD0	BUD13	S151	76	2	1	9	9.41E-10	NO
Q92917	GPKOW	T216	Q9BRD0	BUD13	T147	76	2	1	9	9.41E-10	NO
P13647	KRT5	Y66	P19012	KRT15	Y119	59	4	7	18	9.68E-10	NO
Q16637	SMN2	T25	Q13427	PPIG	T358	59	7	4	18	9.68E-10	NO
P46087	NOP2	S732	Q96GN5	CDCA7L	S21	70	0	7	11	9.94E-10	NO
P61978	HNRNPK	S284	P43243	MATR3	S604	58	0	14	16	1.00E-09	NO
Q12929	EPS8	Y525	Q9UQB8	BAIAP2	Y505	35	1	19	33	1.03E-09	NO
P38432	COIL	T122	Q9UJX2	CDC23	S588	69	1	6	12	1.09E-09	NO
P19013	KRT4	Y344	P13646	KRT13	Y194	78	1	1	8	1.25E-09	NO
P19013	KRT4	Y344	P19012	KRT15	Y195	78	1	1	8	1.25E-09	NO
P13646	KRT13	Y194	Q3SY84	KRT71	Y323	78	1	1	8	1.25E-09	NO
P19012	KRT15	Y195	Q3SY84	KRT71	Y323	78	1	1	8	1.25E-09	NO
P19012	KRT15	Y195	Q86Y46	KRT73	Y325	78	1	1	8	1.25E-09	NO
Q9UQR1	ZNF148	S784	Q9H8Y8	GORASP2	T222	80	1	0	7	1.26E-09	NO
Q9UBB9	TFIP11	S59	Q9UHR5	SAP30BP	S43	80	0	1	7	1.26E-09	NO
Q5EBL8	PDZD11	Y10	Q9HAU0	PLEKHA5	Y134	56	1	13	18	1.34E-09	NO
P61978	HNRNPK	S379	P43243	MATR3	S188	54	14	1	19	1.48E-09	NO
O00505	KPNA3	S60	Q13330	MTA1	S576	62	0	12	14	1.50E-09	NO
Q13191	CBLB	S886	O43639	NCK2	Y50	61	9	2	16	1.68E-09	NO
Q14511	NEDD9	Y631	O75815	BCAR3	Y429	59	2	10	17	1.76E-09	NO
P02538	KRT6A	Y278	P19012	KRT15	Y60	72	0	6	10	1.77E-09	NO
P04259	KRT6B	Y278	P19012	KRT15	Y60	72	0	6	10	1.77E-09	NO
P19012	KRT15	Y60	P48668	KRT6C	Y278	72	6	0	10	1.77E-09	NO
Q92917	GPKOW	T216	Q9BRD0	BUD13	S240	72	6	0	10	1.77E-09	NO
P60709	ACTB	Y198	P23528	CFL1	Y140	14	7	2	65	1.80E-09	YES
P63261	ACTG1	Y198	P23528	CFL1	Y140	14	7	2	65	1.80E-09	YES
Q9NUY8	TBC1D23	S474	O43379	WDR62	S1123	82	0	0	6	1.85E-09	NO
Q96R06	SPAG5	S401	O60293	ZFC3H1	S719	82	0	0	6	1.85E-09	NO
Q16512	PKN1	S533	P08670	VIM	S66	82	0	0	6	1.85E-09	NO
O43707	ACTN4	S159	Q08043	ACTN3	S154	82	0	0	6	1.85E-09	NO
P98179	RBM3	Y118	P38159	RBMX	Y255	57	7	5	19	1.86E-09	NO
Q12929	EPS8	Y498	Q9UQB8	BAIAP2	S336	55	0	16	17	1.90E-09	NO
Q12929	EPS8	Y498	Q9UQB8	BAIAP2	Y505	47	8	7	26	2.00E-09	NO
P09493	TPM1	Y162	P67936	TPM4	Y126	38	17	2	31	2.02E-09	NO
P60709	ACTB	Y294	P63261	ACTG1	Y91	19	10	3	56	2.21E-09	YES
P98179	RBM3	Y118	P38159	RBMX	Y285	60	4	7	17	2.27E-09	NO
P60709	ACTB	Y91	P63261	ACTG1	Y166	23	0	21	44	2.31E-09	YES
P26196	DDX6	Y473	Q96F86	EDC3	S163	73	1	4	10	2.33E-09	NO
P78362	SRPK2	S494	P51116	FXR2	S603	69	8	0	11	2.36E-09	NO
P78362	SRPK2	S497	P51116	FXR2	S603	69	8	0	11	2.36E-09	NO
Q09666	AHNAK	S511	Q5SY16	NOL9	S487	69	0	8	11	2.36E-09	NO
P46087	NOP2	S786	Q96GN5	CDCA7L	S21	69	0	8	11	2.36E-09	NO
Q96C92	SDCCAG3	S247	P0C1Z6	TFPT	S252	77	3	0	8	2.57E-09	NO
P41227	NAA10	S213	Q6W2J9	BCOR	S423	77	3	0	8	2.57E-09	NO
Q13895	BYSL	S98	Q16637	SMN2	T25	60	5	6	17	2.83E-09	NO
P61978	HNRNPK	S216	P43243	MATR3	S188	53	13	2	20	2.87E-09	NO
P61978	HNRNPK	S284	P43243	MATR3	S598	57	1	13	17	2.91E-09	NO
Q16637	SMN2	T25	Q13427	PPIG	S356	58	8	4	18	2.96E-09	NO
P55081	MFAP1	T267	P51116	FXR2	S603	55	1	14	18	3.00E-09	NO
P19012	KRT15	Y119	Q5T5P2	KIAA1217	Y245	66	0	10	12	3.15E-09	NO
Q16637	SMN2	S31	Q13427	PPIG	T748	61	1	11	15	3.35E-09	NO
Q05397	PTK2	Y577	P07947	YES1	Y223	16	3	8	61	3.52E-09	NO
P98179	RBM3	Y155	P38159	RBMX	Y285	51	1	16	20	3.87E-09	NO
Q13625	TP53BP2	Y664	Q9NU19	TBC1D22B	S116	73	3	2	10	3.89E-09	NO
P61978	HNRNPK	S284	P43243	MATR3	S188	49	9	6	24	3.93E-09	NO
P98179	RBM3	Y146	P38159	RBMX	Y255	59	9	3	17	3.94E-09	NO
P62993	GRB2	Y209	Q9UQC2	GAB2	Y266	59	9	3	17	3.94E-09	NO
P02538	KRT6A	Y83	P19012	KRT15	Y60	71	0	7	10	4.31E-09	NO
P04259	KRT6B	Y83	P19012	KRT15	Y60	71	0	7	10	4.31E-09	NO
P13647	KRT5	Y346	P19012	KRT15	Y60	71	0	7	10	4.31E-09	NO
P19012	KRT15	Y60	P48668	KRT6C	Y83	71	7	0	10	4.31E-09	NO
O75351	VPS4B	S102	Q96K21	ZFYVE19	S354	70	6	1	11	4.31E-09	NO
P98179	RBM3	Y118	P38159	RBMX	Y335	62	2	9	15	4.38E-09	NO
P60709	ACTB	Y53	P23528	CFL1	Y68	21	5	9	53	4.66E-09	YES
P13647	KRT5	S64	P19012	KRT15	Y119	64	8	2	14	4.82E-09	NO
Q05519	SRSF11	S434	Q66PJ3	ARL6IP4	S332	64	2	8	14	4.82E-09	NO
P78362	SRPK2	S494	Q15287	RNPS1	S157	75	2	2	9	5.05E-09	NO
P78362	SRPK2	S497	Q15287	RNPS1	S157	75	2	2	9	5.05E-09	NO
Q09666	AHNAK	S5400	Q5SY16	NOL9	S487	75	2	2	9	5.05E-09	NO
P60709	ACTB	Y294	P23528	CFL1	Y117	29	0	24	35	5.15E-09	YES
P63261	ACTG1	Y294	P23528	CFL1	Y117	29	0	24	35	5.15E-09	YES
P60709	ACTB	Y294	P60981	DSTN	Y117	29	0	24	35	5.15E-09	YES
P63261	ACTG1	Y294	P60981	DSTN	Y117	29	0	24	35	5.15E-09	YES
P60709	ACTB	Y294	Q9Y281	CFL2	Y117	29	0	24	35	5.15E-09	YES
P63261	ACTG1	Y294	Q9Y281	CFL2	Y117	29	0	24	35	5.15E-09	YES
P62993	GRB2	Y209	Q9UQC2	GAB2	S322	68	0	9	11	5.25E-09	NO
P62993	GRB2	Y209	Q9UQC2	GAB2	T294	68	0	9	11	5.25E-09	NO
Q99081	TCF12	T560	Q96MH2	HEXIM2	T32	66	2	7	13	5.65E-09	NO
P02538	KRT6A	Y356	P13646	KRT13	Y12	79	2	0	7	5.67E-09	NO
P02538	KRT6A	Y356	P13646	KRT13	Y194	79	2	0	7	5.67E-09	NO
P02538	KRT6A	Y356	P19012	KRT15	Y195	79	2	0	7	5.67E-09	YES
P13646	KRT13	Y12	P48668	KRT6C	Y356	79	0	2	7	5.67E-09	NO
P13646	KRT13	Y194	P48668	KRT6C	Y356	79	0	2	7	5.67E-09	NO
P19012	KRT15	Y195	P48668	KRT6C	Y356	79	0	2	7	5.67E-09	NO
P61586	RHOA	Y34	P52565	ARHGDIA	Y27	79	0	2	7	5.67E-09	YES
Q9UBB9	TFIP11	Y279	Q7Z3B3	KANSL1	T828	79	0	2	7	5.67E-09	NO
P51116	FXR2	T598	Q9BU76	C1orf35	S220	79	2	0	7	5.67E-09	NO
Q9H4E7	DEF6	S597	Q9NRA8	EIF4ENIF1	S577	79	2	0	7	5.67E-09	NO
O95835	LATS1	S278	Q9UBB9	TFIP11	Y279	79	2	0	7	5.67E-09	NO
P61978	HNRNPK	S284	O60504	SORBS3	S530	55	3	11	19	5.73E-09	NO
P02538	KRT6A	Y341	P13646	KRT13	Y194	77	1	2	8	6.16E-09	NO
P04259	KRT6B	Y341	P13646	KRT13	Y194	77	1	2	8	6.16E-09	NO
P19013	KRT4	Y329	P13646	KRT13	Y194	77	1	2	8	6.16E-09	NO
P35908	KRT2	Y356	P13646	KRT13	Y194	77	1	2	8	6.16E-09	NO
P02538	KRT6A	S60	P19012	KRT15	Y60	77	2	1	8	6.16E-09	NO
P02538	KRT6A	Y341	P19012	KRT15	Y195	77	1	2	8	6.16E-09	YES
P04259	KRT6B	Y341	P19012	KRT15	Y195	77	1	2	8	6.16E-09	YES
P19013	KRT4	Y344	P19012	KRT15	Y60	77	2	1	8	6.16E-09	NO
P19013	KRT4	Y329	P19012	KRT15	Y195	77	1	2	8	6.16E-09	NO
P13646	KRT13	Y194	P48668	KRT6C	Y341	77	2	1	8	6.16E-09	NO
P19012	KRT15	Y195	P48668	KRT6C	Y341	77	2	1	8	6.16E-09	NO
P19012	KRT15	Y60	P48668	KRT6C	S60	77	1	2	8	6.16E-09	NO
P19012	KRT15	Y60	Q3SY84	KRT71	Y323	77	1	2	8	6.16E-09	NO
P19012	KRT15	Y60	Q86Y46	KRT73	Y325	77	1	2	8	6.16E-09	NO
Q92917	GPKOW	T216	Q9BRD0	BUD13	S172	77	1	2	8	6.16E-09	NO
P29597	TYK2	Y1054	Q9BUZ4	TRAF4	Y166	77	1	2	8	6.16E-09	NO
Q96GX9	APIP	S87	Q9Y3Q8	TSC22D4	S279	77	2	1	8	6.16E-09	NO
Q09666	AHNAK	S5830	Q5SY16	NOL9	S487	72	1	5	10	6.89E-09	NO
Q13625	TP53BP2	S480	Q9Y2D8	SSX2IP	S312	72	5	1	10	6.89E-09	NO
Q96GN5	CDCA7L	S21	Q9Y2D8	SSX2IP	S312	72	5	1	10	6.89E-09	NO
P60709	ACTB	Y166	P63261	ACTG1	Y91	22	22	0	44	6.94E-09	YES
Q99081	TCF12	T560	Q96MH2	HEXIM2	T46	67	1	8	12	7.20E-09	NO
Q13573	SNW1	S224	Q9UBB9	TFIP11	S98	60	1	12	15	7.41E-09	NO
Q14511	NEDD9	Y629	O75815	BCAR3	Y266	47	16	2	23	7.56E-09	NO
Q12929	EPS8	Y498	Q9UQB8	BAIAP2	Y310	55	0	17	16	8.06E-09	NO
P49736	MCM2	S27	Q14566	MCM6	S762	62	0	13	13	8.66E-09	NO
Q9NYB9	ABI2	Y371	Q9UBB9	TFIP11	Y279	73	0	6	9	8.76E-09	NO
Q9BSJ6	FAM64A	S129	Q9Y2D8	SSX2IP	S312	73	6	0	9	8.76E-09	NO
P61978	HNRNPK	Y280	P38159	RBMX	Y272	62	8	3	15	9.07E-09	NO
P60709	ACTB	Y91	P63261	ACTG1	Y169	23	0	23	42	9.46E-09	YES
P98179	RBM3	Y127	P38159	RBMX	Y206	57	0	16	15	9.47E-09	NO
P98179	RBM3	Y127	P38159	RBMX	Y214	57	0	16	15	9.47E-09	NO
P07910	HNRNPC	S253	O00505	KPNA3	S56	70	0	8	10	9.69E-09	NO
P61978	HNRNPK	Y280	P29597	TYK2	Y1054	70	0	8	10	9.69E-09	NO
Q16512	PKN1	S916	P08670	VIM	S39	59	6	6	17	9.91E-09	NO
Q8WUB8	PHF10	S270	Q969R5	L3MBTL2	S689	79	1	1	7	9.97E-09	NO
Q9UBB9	TFIP11	S59	Q9UHR5	SAP30BP	S113	79	1	1	7	9.97E-09	NO
Q9NWS0	PIH1D1	Y194	Q9Y3Q8	TSC22D4	S225	79	1	1	7	9.97E-09	NO
Q99873	PRMT1	Y299	O43390	HNRNPR	Y435	59	2	11	16	1.01E-08	NO
P38432	COIL	T122	Q9UJX2	CDC23	T596	69	1	7	11	1.09E-08	NO
P78362	SRPK2	S494	Q8NAV1	PRPF38A	S193	67	10	0	11	1.10E-08	NO
P78362	SRPK2	S494	Q8NAV1	PRPF38A	S194	67	10	0	11	1.10E-08	NO
P78362	SRPK2	S497	Q8NAV1	PRPF38A	S193	67	10	0	11	1.10E-08	NO
P78362	SRPK2	S497	Q8NAV1	PRPF38A	S194	67	10	0	11	1.10E-08	NO
Q9UJX2	CDC23	S588	Q8NDT2	RBM15B	S109	74	1	4	9	1.19E-08	NO
P35611	ADD1	S465	Q9NP66	HMG20A	S105	74	1	4	9	1.19E-08	NO
Q13895	BYSL	S98	Q16637	SMN2	S31	57	8	5	18	1.21E-08	NO
P60709	ACTB	Y294	P23528	CFL1	Y68	22	7	8	51	1.22E-08	YES
P63261	ACTG1	Y294	P23528	CFL1	Y68	22	7	8	51	1.22E-08	YES
P62333	PSMC6	Y386	O00233	PSMD9	Y41	81	1	0	6	1.29E-08	NO
P62333	PSMC6	Y386	O00233	PSMD9	Y70	81	1	0	6	1.29E-08	NO
P17980	PSMC3	S9	O60341	KDM1A	S849	81	1	0	6	1.29E-08	NO
P11142	HSPA8	S329	O95817	BAG3	S264	81	1	0	6	1.29E-08	NO
Q16512	PKN1	S537	P08670	VIM	S66	81	0	1	6	1.29E-08	NO
P60709	ACTB	S323	P63261	ACTG1	S323	81	1	0	6	1.29E-08	YES
P55072	VCP	S784	Q04323	UBXN1	S202	81	1	0	6	1.29E-08	NO
P12814	ACTN1	S140	Q08043	ACTN3	S154	81	0	1	6	1.29E-08	NO
O15294	OGT	S20	Q8NDX5	PHC3	S315	81	1	0	6	1.29E-08	NO
O95983	MBD3	S144	Q8WXI9	GATAD2B	S338	81	1	0	6	1.29E-08	NO
Q9UER7	DAXX	S702	Q96GN5	CDCA7L	S105	81	0	1	6	1.29E-08	NO
Q9UER7	DAXX	S702	Q96GN5	CDCA7L	S108	81	0	1	6	1.29E-08	NO
P38432	COIL	S271	Q96HC4	PDLIM5	S111	81	0	1	6	1.29E-08	NO
P38432	COIL	S271	Q96HC4	PDLIM5	S313	81	0	1	6	1.29E-08	NO
P38432	COIL	S271	Q96HC4	PDLIM5	S360	81	0	1	6	1.29E-08	NO
P38432	COIL	S489	Q96HC4	PDLIM5	S313	81	0	1	6	1.29E-08	NO
P38432	COIL	T456	Q96HC4	PDLIM5	S360	81	0	1	6	1.29E-08	NO
Q15942	ZYX	T179	Q96HC4	PDLIM5	S228	81	1	0	6	1.29E-08	NO
O14936	CASK	Y788	Q9H788	SH2D4A	S316	81	0	1	6	1.29E-08	NO
O14936	CASK	Y788	Q9H788	SH2D4A	S317	81	0	1	6	1.29E-08	NO
Q13191	CBLB	S894	Q9H8Y8	GORASP2	S245	81	0	1	6	1.29E-08	NO
Q9NRF9	POLE3	S122	Q9NRG0	CHRAC1	S124	81	1	0	6	1.29E-08	NO
O00629	KPNA4	Y66	Q9Y263	PLAA	Y477	81	0	1	6	1.29E-08	NO
P61978	HNRNPK	Y371	P38159	RBMX	Y335	66	4	5	13	1.31E-08	NO
P98179	RBM3	Y127	P38159	RBMX	Y255	52	5	10	21	1.33E-08	NO
P62993	GRB2	Y209	P61978	HNRNPK	Y371	64	4	6	14	1.34E-08	NO
Q13191	CBLB	S886	P62993	GRB2	Y209	64	6	4	14	1.34E-08	NO
Q05397	PTK2	S574	P07947	YES1	Y446	33	17	3	35	1.40E-08	NO
P98179	RBM3	Y155	P38159	RBMX	Y335	52	0	19	17	1.40E-08	NO
P61978	HNRNPK	S216	Q96MU7	YTHDC1	S424	62	4	7	15	1.42E-08	NO
P23528	CFL1	Y68	Q9Y281	CFL2	Y89	25	5	12	46	1.54E-08	NO
Q9NRA8	EIF4ENIF1	S564	P40222	TXLNA	S515	60	4	8	16	1.57E-08	NO
Q13625	TP53BP2	S673	Q9NU19	TBC1D22B	S116	72	3	3	10	1.63E-08	NO
P11216	PYGB	Y197	P06737	PYGL	Y76	38	2	19	29	1.67E-08	NO
P60709	ACTB	Y53	P63261	ACTG1	Y188	26	0	25	37	1.70E-08	YES
P55081	MFAP1	T267	Q9Y2D8	SSX2IP	S312	56	0	17	15	1.78E-08	NO
P60709	ACTB	Y53	P63261	ACTG1	Y198	17	9	4	58	1.81E-08	YES
Q9Y5S9	RBM8A	Y54	Q96A72	MAGOHB	Y42	58	9	4	17	1.81E-08	NO
Q15427	SF3B4	Y16	Q9BUJ2	HNRNPUL1	Y510	58	4	9	17	1.81E-08	NO
Q99081	TCF12	S558	Q96MH2	HEXIM2	S29	67	2	7	12	1.87E-08	NO
Q15038	DAZAP2	Y165	O75886	STAM2	S372	78	0	3	7	1.89E-08	NO
P02538	KRT6A	Y356	P19012	KRT15	Y60	78	3	0	7	1.89E-08	NO
P23497	SP100	S407	P45973	CBX5	S13	78	3	0	7	1.89E-08	NO
P19012	KRT15	Y60	P48668	KRT6C	Y356	78	0	3	7	1.89E-08	NO
Q9NYB9	ABI2	S227	Q13049	TRIM32	S335	78	0	3	7	1.89E-08	NO
Q9NYB9	ABI2	S227	Q13049	TRIM32	S339	78	0	3	7	1.89E-08	NO
O95817	BAG3	Y86	Q15038	DAZAP2	Y165	78	3	0	7	1.89E-08	NO
Q16637	SMN2	S31	Q13427	PPIG	S290	61	1	12	14	1.91E-08	NO
P11142	HSPA8	T265	O95817	BAG3	Y93	74	3	2	9	1.97E-08	NO
O00560	SDCBP	Y50	Q9BPY3	FAM118B	Y307	74	2	3	9	1.97E-08	NO
Q9UJX2	CDC23	T596	Q9H8Y8	GORASP2	S451	74	2	3	9	1.97E-08	NO
Q9UJX2	CDC23	S588	Q9H8Y8	GORASP2	T222	75	0	5	8	2.00E-08	NO
P60709	ACTB	Y166	P63261	ACTG1	Y198	21	23	0	44	2.02E-08	YES
P60709	ACTB	Y198	P63261	ACTG1	Y166	21	0	23	44	2.02E-08	YES
P02538	KRT6A	Y62	P19012	KRT15	Y60	69	0	9	10	2.05E-08	NO
P04259	KRT6B	Y62	P19012	KRT15	Y60	69	0	9	10	2.05E-08	NO
P19012	KRT15	Y60	P48668	KRT6C	Y62	69	9	0	10	2.05E-08	NO
P60709	ACTB	Y169	Q9Y281	CFL2	Y85	37	9	9	33	2.18E-08	YES
P63261	ACTG1	Y169	Q9Y281	CFL2	Y85	37	9	9	33	2.18E-08	YES
P61978	HNRNPK	S216	P38159	RBMX	S208	56	10	4	18	2.19E-08	NO
P02538	KRT6A	Y360	P19012	KRT15	Y119	66	11	0	11	2.20E-08	YES
P13647	KRT5	T363	P19012	KRT15	Y119	66	11	0	11	2.20E-08	NO
P19012	KRT15	Y119	P48668	KRT6C	Y360	66	0	11	11	2.20E-08	NO
Q09666	AHNAK	S5731	Q5SY16	NOL9	S487	66	0	11	11	2.20E-08	NO
P13647	KRT5	T363	P19012	KRT15	Y195	76	1	3	8	2.23E-08	NO
P62993	GRB2	Y160	Q92841	DDX17	S571	76	3	1	8	2.23E-08	NO
P26196	DDX6	Y312	Q96F86	EDC3	Y258	76	3	1	8	2.23E-08	NO
P38159	RBMX	Y255	Q96A72	MAGOHB	Y42	55	7	7	19	2.31E-08	NO
P61978	HNRNPK	Y280	P98179	RBM3	Y118	61	9	3	15	2.31E-08	NO
P63261	ACTG1	Y53	P23528	CFL1	Y68	20	5	10	53	2.39E-08	YES
Q12929	EPS8	Y485	Q9UQB8	BAIAP2	Y337	40	11	7	30	2.43E-08	NO
P60709	ACTB	Y169	P63261	ACTG1	Y294	27	19	2	40	2.44E-08	YES
P60709	ACTB	Y294	P63261	ACTG1	Y169	27	2	19	40	2.44E-08	YES
P13647	KRT5	Y346	P19012	KRT15	Y119	63	8	3	14	2.45E-08	NO
P98179	RBM3	Y118	P38159	RBMX	Y313	63	1	11	13	2.51E-08	NO
Q96R06	SPAG5	S43	O60293	ZFC3H1	T766	83	0	0	5	2.55E-08	NO
Q96R06	SPAG5	S66	O60293	ZFC3H1	T766	83	0	0	5	2.55E-08	NO
Q08379	GOLGA2	S131	O75821	EIF3G	S123	83	0	0	5	2.55E-08	NO
P09012	SNRPA	T131	P09661	SNRPA1	S197	83	0	0	5	2.55E-08	NO
P25788	PSMA3	Y105	P60900	PSMA6	Y105	83	0	0	5	2.55E-08	YES
P60709	ACTB	S155	P63261	ACTG1	S155	83	0	0	5	2.55E-08	YES
P60709	ACTB	S155	P63261	ACTG1	T160	83	0	0	5	2.55E-08	YES
P60709	ACTB	T160	P63261	ACTG1	S155	83	0	0	5	2.55E-08	YES
P60709	ACTB	T160	P63261	ACTG1	T160	83	0	0	5	2.55E-08	YES
P60709	ACTB	T318	P63261	ACTG1	T318	83	0	0	5	2.55E-08	YES
P60709	ACTB	Y69	P63261	ACTG1	Y69	83	0	0	5	2.55E-08	YES
P25786	PSMA1	Y153	Q13829	TNFAIP1	Y256	83	0	0	5	2.55E-08	NO
Q08379	GOLGA2	S131	Q68DK2	ZFYVE26	Y923	83	0	0	5	2.55E-08	NO
Q9UBB9	TFIP11	S144	Q6P444	MTFR2	S328	83	0	0	5	2.55E-08	NO
Q14498	RBM39	S341	Q8IX15	HOMEZ	S351	83	0	0	5	2.55E-08	NO
Q9BUE0	MED18	S66	Q8IX15	HOMEZ	S351	83	0	0	5	2.55E-08	NO
Q08379	GOLGA2	S131	Q8TBE0	BAHD1	S741	83	0	0	5	2.55E-08	NO
Q08379	GOLGA2	S131	Q8TBE0	BAHD1	S745	83	0	0	5	2.55E-08	NO
Q08379	GOLGA2	S131	Q8TBE0	BAHD1	Y744	83	0	0	5	2.55E-08	NO
P61978	HNRNPK	T440	Q8WVV9	HNRNPLL	S59	83	0	0	5	2.55E-08	NO
Q08379	GOLGA2	S131	Q96K30	RITA1	T83	83	0	0	5	2.55E-08	NO
Q99728	BARD1	S186	Q96R06	SPAG5	S43	83	0	0	5	2.55E-08	NO
Q99728	BARD1	S186	Q96R06	SPAG5	S66	83	0	0	5	2.55E-08	NO
Q13137	CALCOCO2	Y358	Q96T37	RBM15	Y126	83	0	0	5	2.55E-08	NO
Q92841	DDX17	T570	Q96T37	RBM15	Y126	83	0	0	5	2.55E-08	NO
P33993	MCM7	S500	Q9NS73	MBIP	S91	83	0	0	5	2.55E-08	NO
O43482	OIP5	S225	Q9UBB9	TFIP11	S144	83	0	0	5	2.55E-08	NO
Q68DK2	ZFYVE26	Y923	Q9UBB9	TFIP11	Y193	83	0	0	5	2.55E-08	NO
Q9UBB9	TFIP11	Y193	Q9Y228	TRAF3IP3	S180	83	0	0	5	2.55E-08	NO
P60709	ACTB	Y169	P63261	ACTG1	Y91	22	24	0	42	2.60E-08	YES
P05787	KRT8	Y204	P19012	KRT15	Y119	58	5	8	17	2.60E-08	NO
Q9UBB9	TFIP11	S98	Q9UK58	CCNL1	S352	65	7	3	13	2.75E-08	NO
P62993	GRB2	Y209	Q9UQC2	GAB2	T391	65	3	7	13	2.75E-08	NO
P98179	RBM3	Y127	P38159	RBMX	Y335	56	1	15	16	2.84E-08	NO
Q96C92	SDCCAG3	S243	P0C1Z6	TFPT	S249	76	2	2	8	3.01E-08	NO
P02538	KRT6A	Y341	P19012	KRT15	Y60	76	2	2	8	3.01E-08	NO
P04259	KRT6B	Y341	P19012	KRT15	Y60	76	2	2	8	3.01E-08	NO
P19013	KRT4	Y329	P19012	KRT15	Y60	76	2	2	8	3.01E-08	NO
P19012	KRT15	Y60	P48668	KRT6C	Y341	76	2	2	8	3.01E-08	NO
P98179	RBM3	Y118	P38159	RBMX	Y272	58	6	7	17	3.10E-08	NO
Q16637	SMN2	S28	Q13427	PPIG	T748	58	1	14	15	3.21E-08	NO
P60709	ACTB	Y53	P63261	ACTG1	Y294	20	6	9	53	3.24E-08	YES
O95817	BAG3	Y240	Q96B67	ARRDC3	Y382	67	3	6	12	3.27E-08	NO
Q05397	PTK2	Y576	P07947	YES1	Y426	9	5	1	73	3.30E-08	NO
P98179	RBM3	Y117	P38159	RBMX	Y313	73	5	1	9	3.30E-08	NO
P98179	RBM3	Y125	P38159	RBMX	Y313	73	5	1	9	3.30E-08	NO
Q14240	EIF4A2	Y71	Q53EL6	PDCD4	Y152	73	5	1	9	3.30E-08	NO
Q92917	GPKOW	T216	Q9BRD0	BUD13	S139	73	5	1	9	3.30E-08	NO
Q92917	GPKOW	T216	Q9BRD0	BUD13	S197	73	5	1	9	3.30E-08	NO
Q92917	GPKOW	T216	Q9BRD0	BUD13	S201	73	5	1	9	3.30E-08	NO
Q92917	GPKOW	T216	Q9BRD0	BUD13	S222	73	5	1	9	3.30E-08	NO
Q92917	GPKOW	T216	Q9BRD0	BUD13	S226	73	5	1	9	3.30E-08	NO
Q92917	GPKOW	T216	Q9BRD0	BUD13	S248	73	5	1	9	3.30E-08	NO
Q92917	GPKOW	T216	Q9BRD0	BUD13	S358	73	5	1	9	3.30E-08	NO
Q92917	GPKOW	T216	Q9BRD0	BUD13	T135	73	5	1	9	3.30E-08	NO
P35611	ADD1	S12	Q9NP66	HMG20A	S105	73	1	5	9	3.30E-08	NO
O00560	SDCBP	Y46	Q9NYB9	ABI2	Y213	24	6	11	47	3.40E-08	NO
Q5EBL8	PDZD11	Y7	Q9HAU0	PLEKHA5	Y353	64	2	9	13	3.43E-08	NO
P40763	STAT3	S701	P43405	SYK	Y296	48	12	5	23	3.45E-08	NO
P49736	MCM2	S41	Q14566	MCM6	S762	65	1	10	12	3.60E-08	NO
Q05397	PTK2	T575	P07947	YES1	Y223	20	12	4	52	3.68E-08	NO
Q14511	NEDD9	Y241	O75815	BCAR3	Y266	36	6	13	33	3.80E-08	NO
Q13625	TP53BP2	Y664	P62807	HIST1H2BE	S65	71	5	2	10	3.89E-08	NO
O95639	CPSF4	S202	Q6UN15	FIP1L1	S259	71	2	5	10	3.89E-08	NO
O95817	BAG3	Y93	Q96B67	ARRDC3	Y382	71	5	2	10	3.89E-08	NO
Q9UJX2	CDC23	T596	Q9Y2D8	SSX2IP	S312	71	5	2	10	3.89E-08	NO
Q13191	CBLB	Y763	P62993	GRB2	Y209	68	10	0	10	4.09E-08	NO
Q92917	GPKOW	T216	Q9BRD0	BUD13	S163	68	10	0	10	4.09E-08	NO
Q92917	GPKOW	T216	Q9BRD0	BUD13	T159	68	10	0	10	4.09E-08	NO
P62993	GRB2	Y209	Q9UQC2	GAB2	Y409	59	9	4	16	4.10E-08	NO
P60709	ACTB	Y188	P63261	ACTG1	Y53	25	26	0	37	4.11E-08	YES
P98179	RBM3	Y127	P38159	RBMX	Y313	57	0	17	14	4.12E-08	NO
P61978	HNRNPK	Y323	P38159	RBMX	Y272	51	3	14	20	4.13E-08	NO
Q13895	BYSL	S98	P38432	COIL	T303	65	0	12	11	4.22E-08	NO
P38159	RBMX	Y272	Q96A72	MAGOHB	S40	65	0	12	11	4.22E-08	NO
Q13895	BYSL	S98	Q96GN5	CDCA7L	S21	65	0	12	11	4.22E-08	NO
P55957	BID	Y54	O43865	AHCYL1	Y28	67	4	5	12	4.25E-08	NO
Q13094	LCP2	T341	O75886	STAM2	S375	71	8	0	9	4.25E-08	NO
P13647	KRT5	Y346	P19012	KRT15	Y195	71	0	8	9	4.25E-08	NO
P11142	HSPA8	T265	O95817	BAG3	T285	70	7	1	10	4.35E-08	NO
Q16512	PKN1	T772	P08670	VIM	S72	70	1	7	10	4.35E-08	NO
Q12982	BNIP2	S114	Q07866	KLC1	S521	70	1	7	10	4.35E-08	NO
Q12982	BNIP2	S114	Q07866	KLC1	S524	70	1	7	10	4.35E-08	NO
P08727	KRT19	S10	O15160	POLR1C	T282	78	1	2	7	4.44E-08	NO
P15531	NME1	S99	O15160	POLR1C	T282	78	1	2	7	4.44E-08	NO
P52597	HNRNPF	Y253	Q92734	TFG	Y399	78	2	1	7	4.44E-08	NO
P12268	IMPDH2	S122	Q96GX9	APIP	S87	78	2	1	7	4.44E-08	NO
O60504	SORBS3	S545	Q9BUJ2	HNRNPUL1	S512	78	1	2	7	4.44E-08	NO
P50402	EMD	S53	Q9P286	PAK5	S602	78	2	1	7	4.44E-08	NO
Q05397	PTK2	Y576	P07947	YES1	Y537	12	2	8	66	4.54E-08	NO
P52597	HNRNPF	Y210	P52272	HNRNPM	Y64	57	10	4	17	4.60E-08	NO
P26196	DDX6	Y473	Q9NRA8	EIF4ENIF1	T215	74	0	6	8	4.67E-08	NO
Q9Y6A5	TACC3	T59	Q9NU19	TBC1D22B	S114	74	0	6	8	4.67E-08	NO
Q05397	PTK2	Y577	P07947	YES1	Y537	14	5	6	63	4.68E-08	NO
Q12929	EPS8	Y491	Q9UQB8	BAIAP2	S336	50	0	21	17	4.69E-08	NO
O00505	KPNA3	S60	Q9UKX7	NUP50	S221	62	0	14	12	4.70E-08	NO
P55081	MFAP1	S116	Q9Y6D9	MAD1L1	S428	62	0	14	12	4.70E-08	NO
O95817	BAG3	Y205	Q96B67	ARRDC3	Y382	69	4	4	11	4.77E-08	NO
P61978	HNRNPK	S216	O60293	ZFC3H1	S1046	61	5	7	15	5.14E-08	NO
Q05397	PTK2	Y570	P07947	YES1	Y222	13	12	1	62	5.16E-08	NO
O43741	PRKAB2	S183	P11217	PYGM	S15	80	2	0	6	5.17E-08	NO
P51946	CCNH	S322	Q13136	PPFIA1	S242	80	2	0	6	5.17E-08	NO
Q99873	PRMT1	T300	Q15772	SPEG	S381	80	0	2	6	5.17E-08	NO
O95835	LATS1	T246	Q8TAP6	CEP76	S83	80	0	2	6	5.17E-08	NO
Q08117	AES	S196	Q969R5	L3MBTL2	S689	80	2	0	6	5.17E-08	NO
Q8WUB8	PHF10	S50	Q969R5	L3MBTL2	T76	80	2	0	6	5.17E-08	NO
Q92841	DDX17	T569	Q96T37	RBM15	S125	80	2	0	6	5.17E-08	NO
Q9UJU6	DBNL	S169	Q9H788	SH2D4A	S316	80	0	2	6	5.17E-08	NO
Q9UJU6	DBNL	S169	Q9H788	SH2D4A	S317	80	0	2	6	5.17E-08	NO
Q13191	CBLB	S896	Q9H8Y8	GORASP2	S245	80	0	2	6	5.17E-08	NO
Q08117	AES	S196	Q9NYB9	ABI2	S368	80	2	0	6	5.17E-08	NO
P41227	NAA10	S213	Q9Y2D8	SSX2IP	S536	80	0	2	6	5.17E-08	NO
Q9UER7	DAXX	S178	Q9Y2D8	SSX2IP	S536	80	0	2	6	5.17E-08	NO
Q16629	SRSF7	S231	Q9Y383	LUC7L2	S383	80	0	2	6	5.17E-08	NO
P23497	SP100	S407	P45973	CBX5	S14	77	4	0	7	5.20E-08	NO
P78362	SRPK2	T498	Q15287	RNPS1	S157	77	4	0	7	5.20E-08	NO
Q96EA4	SPDL1	S515	Q6NYC8	PPP1R18	S125	77	4	0	7	5.20E-08	NO
P41227	NAA10	S205	Q6UN15	FIP1L1	S304	77	4	0	7	5.20E-08	NO
P41227	NAA10	S205	Q6W2J9	BCOR	S423	77	4	0	7	5.20E-08	NO
P84022	SMAD3	S423	Q8N684	CPSF7	S427	77	4	0	7	5.20E-08	NO
P84022	SMAD3	S425	Q8N684	CPSF7	S427	77	4	0	7	5.20E-08	NO
Q9UQR1	ZNF148	S784	Q9H8Y8	GORASP2	S451	77	4	0	7	5.20E-08	NO
Q05397	PTK2	Y577	P07947	YES1	Y446	18	1	18	51	5.39E-08	NO
P60709	ACTB	T297	P60981	DSTN	Y16	58	3	11	16	5.44E-08	NO
P63261	ACTG1	T297	P60981	DSTN	Y16	58	3	11	16	5.44E-08	NO
P26196	DDX6	Y473	P17028	ZNF24	T330	71	3	4	10	5.49E-08	NO
P60709	ACTB	Y53	P63261	ACTG1	S52	24	2	19	43	5.61E-08	YES
Q15654	TRIP6	Y131	O43482	OIP5	T14	67	1	9	11	5.62E-08	NO
Q01850	CDR2	S311	P40222	TXLNA	S515	67	9	1	11	5.62E-08	NO
Q9Y6D9	MAD1L1	S428	Q9Y4E8	USP15	S229	67	9	1	11	5.62E-08	NO
O43143	DHX15	Y13	Q96I25	RBM17	Y161	61	6	6	15	5.64E-08	NO
P63261	ACTG1	Y53	P23528	CFL1	Y140	14	11	2	61	6.16E-08	YES
Q16512	PKN1	S773	P08670	VIM	S72	73	2	4	9	6.27E-08	NO
Q13625	TP53BP2	S673	Q9UQB8	BAIAP2	T360	73	2	4	9	6.27E-08	NO
P49760	CLK2	Y51	Q8N684	CPSF7	S423	73	4	2	9	6.27E-08	NO
P49760	CLK2	Y51	Q8N684	CPSF7	S429	73	4	2	9	6.27E-08	NO
P23528	CFL1	Y82	Q9Y281	CFL2	T91	68	2	7	11	6.51E-08	NO
P13647	KRT5	S71	P19012	KRT15	Y195	75	1	4	8	6.62E-08	NO
P49761	CLK3	S224	P38159	RBMX	S58	75	1	4	8	6.62E-08	NO
Q9Y281	CFL2	S3	P60981	DSTN	S3	75	4	1	8	6.62E-08	NO
P62140	PPP1CB	Y304	Q13625	TP53BP2	Y664	75	4	1	8	6.62E-08	NO
P62993	GRB2	Y160	Q13625	TP53BP2	Y664	75	4	1	8	6.62E-08	NO
O43482	OIP5	T14	Q9NRA8	EIF4ENIF1	S577	75	1	4	8	6.62E-08	NO
O43482	OIP5	T14	Q9NRA8	EIF4ENIF1	Y214	75	1	4	8	6.62E-08	NO
P08727	KRT19	S10	Q9NRA8	EIF4ENIF1	S587	75	4	1	8	6.62E-08	NO
P98179	RBM3	Y127	P38159	RBMX	Y272	53	4	12	19	6.70E-08	NO
Q05519	SRSF11	S207	Q66PJ3	ARL6IP4	S332	64	3	8	13	6.91E-08	NO
P52597	HNRNPF	Y210	Q92734	TFG	Y392	64	3	8	13	6.91E-08	NO
P61978	HNRNPK	S216	O60293	ZFC3H1	S352	59	7	6	16	6.96E-08	NO
P98179	RBM3	Y151	P38159	RBMX	Y272	59	7	6	16	6.96E-08	NO
P60709	ACTB	Y53	P63261	ACTG1	Y91	17	9	5	57	6.97E-08	YES
P60709	ACTB	Y169	P63261	ACTG1	Y198	21	25	0	42	6.98E-08	YES
P60709	ACTB	Y198	P63261	ACTG1	Y169	21	0	25	42	6.98E-08	YES
P98179	RBM3	Y155	P38159	RBMX	Y255	48	4	14	22	7.39E-08	NO
Q13895	BYSL	S98	Q9UJX2	CDC23	S588	64	1	11	12	7.42E-08	NO
P23528	CFL1	T91	Q9Y281	CFL2	T88	64	11	1	12	7.42E-08	NO
P23528	CFL1	T88	Q9Y281	CFL2	T91	64	1	11	12	7.42E-08	NO
P60709	ACTB	Y362	P63261	ACTG1	Y218	47	16	3	22	7.55E-08	YES
P60709	ACTB	Y218	P63261	ACTG1	Y362	47	3	16	22	7.55E-08	YES
P60709	ACTB	Y169	P23528	CFL1	Y85	36	10	9	33	7.62E-08	YES
P63261	ACTG1	Y169	P23528	CFL1	Y85	36	10	9	33	7.62E-08	YES
O43482	OIP5	T14	Q9NRA8	EIF4ENIF1	S587	73	3	3	9	7.62E-08	NO
P61978	HNRNPK	Y449	P38159	RBMX	Y272	63	10	2	13	7.67E-08	NO
Q16512	PKN1	S916	Q9Y2D8	SSX2IP	S312	63	2	10	13	7.67E-08	NO
Q9UER7	DAXX	S495	Q9Y2D8	SSX2IP	S312	59	1	14	14	7.70E-08	NO
Q09666	AHNAK	S5763	Q5SY16	NOL9	S487	64	0	13	11	7.80E-08	NO
Q92917	GPKOW	T216	Q9BRD0	BUD13	S325	67	11	0	10	7.81E-08	NO
P52597	HNRNPF	Y266	Q9BUJ2	HNRNPUL1	Y510	67	11	0	10	7.81E-08	NO
P61978	HNRNPK	Y449	P29597	TYK2	Y1054	72	1	6	9	8.16E-08	NO
P61978	HNRNPK	Y449	P43243	MATR3	Y214	72	1	6	9	8.16E-08	NO
O95835	LATS1	S464	Q9Y2D8	SSX2IP	S312	72	6	1	9	8.16E-08	NO
P05787	KRT8	Y267	P19012	KRT15	Y119	45	1	21	21	8.34E-08	NO
P55081	MFAP1	S132	P51116	FXR2	S603	66	7	3	12	8.52E-08	NO
P55081	MFAP1	S133	P51116	FXR2	S603	66	7	3	12	8.52E-08	NO
Q99081	TCF12	S558	Q96MH2	HEXIM2	T32	66	3	7	12	8.52E-08	NO
Q05397	PTK2	T575	P07947	YES1	Y446	25	7	11	45	8.65E-08	NO
P60709	ACTB	T297	P63261	ACTG1	S52	41	20	2	25	8.85E-08	YES
P60709	ACTB	S52	P63261	ACTG1	T297	41	2	20	25	8.85E-08	YES
P60709	ACTB	Y91	P63261	ACTG1	Y53	17	6	8	57	8.85E-08	YES
P23528	CFL1	Y140	Q9Y281	CFL2	Y89	16	0	21	51	8.89E-08	NO
Q08499	PDE4D	S190	P38432	COIL	S271	80	1	1	6	8.95E-08	NO
Q08499	PDE4D	S190	P38432	COIL	S489	80	1	1	6	8.95E-08	NO
P23497	SP100	S407	P45973	CBX5	S12	80	1	1	6	8.95E-08	NO
P55072	VCP	S787	Q04323	UBXN1	S202	80	1	1	6	8.95E-08	NO
Q16637	SMN2	S8	Q13427	PPIG	S413	80	1	1	6	8.95E-08	NO
Q9H4E7	DEF6	S597	Q9NRA8	EIF4ENIF1	Y580	80	1	1	6	8.95E-08	NO
P23528	CFL1	Y85	Q9Y281	CFL2	Y82	45	0	24	19	8.98E-08	NO
P60709	ACTB	Y166	P63261	ACTG1	Y294	26	18	3	41	9.46E-08	YES
P60709	ACTB	Y294	P63261	ACTG1	Y166	26	3	18	41	9.46E-08	YES
P11142	HSPA8	T265	O95817	BAG3	Y240	69	8	1	10	9.67E-08	NO
P78362	SRPK2	S494	P51116	FXR2	S601	69	8	1	10	9.67E-08	NO
P78362	SRPK2	S497	P51116	FXR2	S601	69	8	1	10	9.67E-08	NO
Q9UBB9	TFIP11	S210	Q6NYC8	PPP1R18	S125	69	1	8	10	9.67E-08	NO
Q16629	SRSF7	S196	Q9Y383	LUC7L2	S18	69	8	1	10	9.67E-08	NO
O43765	SGTA	T81	Q9Y624	F11R	S287	69	1	8	10	9.67E-08	NO
P61978	HNRNPK	S216	P43243	MATR3	S195	62	4	8	14	9.86E-08	NO
P61978	HNRNPK	Y280	P98179	RBM3	Y151	62	8	4	14	9.86E-08	NO
P61978	HNRNPK	Y371	P98179	RBM3	Y151	62	8	4	14	9.86E-08	NO
Q14498	RBM39	S337	O75400	PRPF40A	S933	73	7	0	8	1.00E-07	NO
P41227	NAA10	S213	Q9Y2D8	SSX2IP	S312	73	7	0	8	1.00E-07	NO
Q15696	ZRSR2	S349	Q9Y2D8	SSX2IP	S312	73	7	0	8	1.00E-07	NO
Q9BSJ6	FAM64A	S131	Q9Y2D8	SSX2IP	S312	73	7	0	8	1.00E-07	NO
Q9UER7	DAXX	S178	Q9Y2D8	SSX2IP	S312	73	7	0	8	1.00E-07	NO
P60709	ACTB	S33	P63261	ACTG1	S52	43	25	0	20	1.03E-07	YES
P60709	ACTB	S52	P63261	ACTG1	S33	43	0	25	20	1.03E-07	YES
Q14011	CIRBP	Y167	P38159	RBMX	Y313	65	2	9	12	1.03E-07	NO
P40763	STAT3	T708	P43405	SYK	Y296	45	10	8	25	1.04E-07	NO
Q13191	CBLB	S672	P62993	GRB2	Y209	64	7	4	13	1.06E-07	NO
Q96C92	SDCCAG3	S243	P0C1Z6	TFPT	S252	75	3	2	8	1.08E-07	NO
Q92841	DDX17	S571	Q96T37	RBM15	S708	75	2	3	8	1.08E-07	NO
Q92917	GPKOW	T216	Q9BRD0	BUD13	S214	75	3	2	8	1.08E-07	NO
P61326	MAGOH	Y40	Q9Y5S9	RBM8A	Y54	56	4	11	17	1.10E-07	NO
P60709	ACTB	Y53	P63261	ACTG1	Y166	24	2	20	42	1.18E-07	YES
Q9UBB9	TFIP11	S210	Q9UK58	CCNL1	S335	66	4	6	12	1.21E-07	NO
P60709	ACTB	Y91	P63261	ACTG1	Y218	23	0	27	38	1.24E-07	YES
Q13191	CBLB	Y363	O43639	NCK2	S104	76	0	5	7	1.25E-07	NO
P23497	SP100	S362	P63165	SUMO1	S2	76	5	0	7	1.25E-07	NO
Q9UJX2	CDC23	T596	Q9H8Y8	GORASP2	T225	76	0	5	7	1.25E-07	NO
O00560	SDCBP	Y46	O00401	WASL	Y256	17	13	3	55	1.25E-07	NO
Q05519	SRSF11	S434	Q14498	RBM39	S136	54	12	4	18	1.27E-07	NO
P60709	ACTB	Y53	P23528	CFL1	Y140	14	12	2	60	1.29E-07	YES
Q14511	NEDD9	Y629	O75815	BCAR3	Y42	55	8	7	18	1.34E-07	NO
Q13191	CBLB	Y665	P62993	GRB2	Y209	60	5	8	15	1.37E-07	NO
P35908	KRT2	Y356	P08727	KRT19	Y94	66	12	0	10	1.43E-07	NO
P02538	KRT6A	Y341	P19012	KRT15	Y119	66	12	0	10	1.43E-07	YES
P04259	KRT6B	Y341	P19012	KRT15	Y119	66	12	0	10	1.43E-07	YES
P19013	KRT4	Y329	P19012	KRT15	Y119	66	12	0	10	1.43E-07	NO
P19012	KRT15	Y119	P48668	KRT6C	Y341	66	0	12	10	1.43E-07	NO
Q16637	SMN2	T25	Q13427	PPIG	S254	66	0	12	10	1.43E-07	NO
Q92917	GPKOW	T216	Q9BRD0	BUD13	S271	66	12	0	10	1.43E-07	NO
P52292	KPNA2	S62	Q9NP66	HMG20A	S105	66	0	12	10	1.43E-07	NO
Q05397	PTK2	Y407	P07947	YES1	Y345	48	0	23	17	1.45E-07	NO
P23528	CFL1	Y82	Q9Y281	CFL2	Y85	46	24	0	18	1.46E-07	NO
Q15311	RALBP1	S92	P0C1Z6	TFPT	S249	77	3	1	7	1.46E-07	NO
Q15311	RALBP1	S93	P0C1Z6	TFPT	S249	77	3	1	7	1.46E-07	NO
Q9UBB9	TFIP11	S59	P0C1Z6	TFPT	S249	77	3	1	7	1.46E-07	NO
P13647	KRT5	S62	P19012	KRT15	Y60	77	3	1	7	1.46E-07	NO
P23497	SP100	S409	P45973	CBX5	S13	77	3	1	7	1.46E-07	NO
O00505	KPNA3	S56	Q13330	MTA1	S386	77	1	3	7	1.46E-07	NO
Q53EZ4	CEP55	S436	Q8NDC0	MAPK1IP1L	S15	77	3	1	7	1.46E-07	NO
Q8WUB8	PHF10	S297	Q969R5	L3MBTL2	S689	77	1	3	7	1.46E-07	NO
Q8WUB8	PHF10	S301	Q969R5	L3MBTL2	S689	77	1	3	7	1.46E-07	NO
Q53EZ4	CEP55	S436	Q96I25	RBM17	T71	77	3	1	7	1.46E-07	NO
O00505	KPNA3	S56	Q9NR30	DDX21	T315	77	1	3	7	1.46E-07	NO
P52597	HNRNPF	S104	Q9NRA8	EIF4ENIF1	S74	77	1	3	7	1.46E-07	NO
P52597	HNRNPF	S104	Q9NRA8	EIF4ENIF1	S78	77	1	3	7	1.46E-07	NO
Q13247	SRSF6	S299	Q9Y383	LUC7L2	S384	77	3	1	7	1.46E-07	NO
Q16629	SRSF7	S231	Q9Y383	LUC7L2	S384	77	3	1	7	1.46E-07	NO
Q16637	SMN2	S28	Q13427	PPIG	S290	58	1	15	14	1.47E-07	NO
P60709	ACTB	Y188	P63261	ACTG1	Y218	41	10	9	28	1.47E-07	YES
P60709	ACTB	Y218	P63261	ACTG1	Y188	41	9	10	28	1.47E-07	YES
Q9UER7	DAXX	S495	Q96AQ6	PBXIP1	S43	60	0	16	12	1.48E-07	NO
Q99081	TCF12	S558	Q96MH2	HEXIM2	T46	67	2	8	11	1.51E-07	NO
P42229	STAT5A	Y90	Q99081	TCF12	S558	67	8	2	11	1.51E-07	NO
P23528	CFL1	T91	Q9Y281	CFL2	Y82	67	8	2	11	1.51E-07	NO
P60709	ACTB	Y198	P63261	ACTG1	Y53	16	5	9	58	1.51E-07	YES
P07910	HNRNPC	S115	O00505	KPNA3	S14	82	0	1	5	1.53E-07	NO
P54646	PRKAA2	S377	O43741	PRKAB2	S39	82	1	0	5	1.53E-07	NO
P61978	HNRNPK	T440	O60293	ZFC3H1	S948	82	1	0	5	1.53E-07	NO
Q96R06	SPAG5	S43	O60293	ZFC3H1	S719	82	1	0	5	1.53E-07	NO
Q96R06	SPAG5	S66	O60293	ZFC3H1	S719	82	1	0	5	1.53E-07	NO
Q96R06	SPAG5	S401	O60293	ZFC3H1	T766	82	0	1	5	1.53E-07	NO
Q16512	PKN1	S533	P08670	VIM	S25	82	0	1	5	1.53E-07	NO
Q15365	PCBP1	S264	P09012	SNRPA	T131	82	0	1	5	1.53E-07	NO
P24863	CCNC	S275	Q08379	GOLGA2	S131	82	0	1	5	1.53E-07	NO
P24863	CCNC	S281	Q08379	GOLGA2	S131	82	0	1	5	1.53E-07	NO
Q99728	BARD1	S410	Q08379	GOLGA2	S131	82	0	1	5	1.53E-07	NO
P26640	VARS	Y280	Q13137	CALCOCO2	Y358	82	0	1	5	1.53E-07	NO
Q01974	ROR2	S449	Q5VZL5	ZMYM4	S162	82	1	0	5	1.53E-07	NO
Q9UBB9	TFIP11	S144	Q71F23	CENPU	S108	82	1	0	5	1.53E-07	NO
Q9UBB9	TFIP11	S144	Q71F23	CENPU	S111	82	1	0	5	1.53E-07	NO
Q9UBB9	TFIP11	S144	Q96BZ8	LENG1	S59	82	1	0	5	1.53E-07	NO
P11441	UBL4A	S90	Q96GN5	CDCA7L	S105	82	1	0	5	1.53E-07	NO
P11441	UBL4A	S90	Q96GN5	CDCA7L	S108	82	1	0	5	1.53E-07	NO
Q08379	GOLGA2	S131	Q96K30	RITA1	S79	82	1	0	5	1.53E-07	NO
Q08379	GOLGA2	S131	Q96K30	RITA1	T82	82	1	0	5	1.53E-07	NO
P61978	HNRNPK	T440	Q96L34	MARK4	S423	82	1	0	5	1.53E-07	NO
Q99081	TCF12	T313	Q96MH2	HEXIM2	S42	82	0	1	5	1.53E-07	NO
Q99728	BARD1	S186	Q96R06	SPAG5	S401	82	1	0	5	1.53E-07	NO
Q13137	CALCOCO2	Y358	Q96T37	RBM15	S127	82	1	0	5	1.53E-07	NO
Q92841	DDX17	T570	Q96T37	RBM15	S127	82	1	0	5	1.53E-07	NO
Q92841	DDX17	T569	Q96T37	RBM15	Y126	82	0	1	5	1.53E-07	NO
Q08117	AES	S196	Q9BWG6	SCNM1	S219	82	0	1	5	1.53E-07	NO
O00505	KPNA3	S14	Q9NR30	DDX21	S164	82	1	0	5	1.53E-07	NO
O43482	OIP5	S225	Q9NRA8	EIF4ENIF1	S513	82	1	0	5	1.53E-07	NO
P52597	HNRNPF	S187	Q9NRA8	EIF4ENIF1	S513	82	1	0	5	1.53E-07	NO
P33993	MCM7	S121	Q9NS73	MBIP	S91	82	0	1	5	1.53E-07	NO
O43482	OIP5	T221	Q9UBB9	TFIP11	S144	82	0	1	5	1.53E-07	NO
P55072	VCP	S784	Q9Y263	PLAA	S678	82	0	1	5	1.53E-07	NO
Q12929	EPS8	Y491	Q9UQB8	BAIAP2	Y310	50	0	22	16	1.54E-07	NO
Q96R06	SPAG5	S401	O60293	ZFC3H1	S953	79	3	0	6	1.55E-07	NO
P04259	KRT6B	Y356	P13646	KRT13	Y12	79	3	0	6	1.55E-07	NO
P04259	KRT6B	Y356	P13646	KRT13	Y194	79	3	0	6	1.55E-07	NO
P04259	KRT6B	Y356	P19012	KRT15	Y195	79	3	0	6	1.55E-07	YES
O60504	SORBS3	S545	Q8WV44	TRIM41	S447	79	0	3	6	1.55E-07	NO
Q15233	NONO	T428	Q8WXF1	PSPC1	S477	79	0	3	6	1.55E-07	NO
Q96GN5	CDCA7L	S105	Q8WYH8	ING5	S118	79	3	0	6	1.55E-07	NO
Q96GN5	CDCA7L	S108	Q8WYH8	ING5	S118	79	3	0	6	1.55E-07	NO
Q96GN5	CDCA7L	S117	Q8WYH8	ING5	S118	79	3	0	6	1.55E-07	NO
P46087	NOP2	S58	Q96GN5	CDCA7L	S105	79	0	3	6	1.55E-07	NO
P46087	NOP2	S58	Q96GN5	CDCA7L	S108	79	0	3	6	1.55E-07	NO
Q9UER7	DAXX	S671	Q96GN5	CDCA7L	S105	79	0	3	6	1.55E-07	NO
Q9UER7	DAXX	S671	Q96GN5	CDCA7L	S108	79	0	3	6	1.55E-07	NO
Q9UER7	DAXX	S671	Q96GN5	CDCA7L	S261	79	0	3	6	1.55E-07	NO
Q99081	TCF12	T313	Q96MH2	HEXIM2	S39	79	3	0	6	1.55E-07	NO
P41227	NAA10	Y138	Q96QF0	RAB3IP	S165	79	3	0	6	1.55E-07	NO
P08727	KRT19	S395	Q9NRA8	EIF4ENIF1	S577	79	3	0	6	1.55E-07	NO
P62993	GRB2	Y160	Q9UQC2	GAB2	S622	79	0	3	6	1.55E-07	NO
P60709	ACTB	Y294	P63261	ACTG1	Y53	19	10	6	53	1.58E-07	YES
Q13625	TP53BP2	S673	P62807	HIST1H2BE	S65	70	5	3	10	1.59E-07	NO
Q9UJX2	CDC23	S588	Q9Y2D8	SSX2IP	S312	70	5	3	10	1.59E-07	NO
P02538	KRT6A	Y62	P13646	KRT13	Y12	69	0	10	9	1.62E-07	NO
P02538	KRT6A	Y62	P13646	KRT13	Y194	69	0	10	9	1.62E-07	NO
P04259	KRT6B	Y62	P13646	KRT13	Y12	69	0	10	9	1.62E-07	NO
P04259	KRT6B	Y62	P13646	KRT13	Y194	69	0	10	9	1.62E-07	NO
P02538	KRT6A	Y62	P19012	KRT15	Y195	69	0	10	9	1.62E-07	NO
P04259	KRT6B	Y62	P19012	KRT15	Y195	69	0	10	9	1.62E-07	NO
P60709	ACTB	Y240	P40123	CAP2	Y287	69	0	10	9	1.62E-07	NO
P63261	ACTG1	Y240	P40123	CAP2	Y287	69	0	10	9	1.62E-07	NO
P13646	KRT13	Y12	P48668	KRT6C	Y62	69	10	0	9	1.62E-07	NO
P13646	KRT13	Y194	P48668	KRT6C	Y62	69	10	0	9	1.62E-07	NO
P19012	KRT15	Y195	P48668	KRT6C	Y62	69	10	0	9	1.62E-07	NO
Q9UBB9	TFIP11	Y279	Q6NYC8	PPP1R18	Y230	69	10	0	9	1.62E-07	NO
P02538	KRT6A	Y278	P19012	KRT15	Y119	63	9	3	13	1.62E-07	YES
P04259	KRT6B	Y278	P19012	KRT15	Y119	63	9	3	13	1.62E-07	YES
P19012	KRT15	Y119	P48668	KRT6C	Y278	63	3	9	13	1.62E-07	NO
Q16637	SMN2	T25	Q13427	PPIG	T748	63	3	9	13	1.62E-07	NO
P98179	RBM3	Y118	P38159	RBMX	Y206	62	2	11	13	1.63E-07	NO
P61978	HNRNPK	Y449	P98179	RBM3	Y118	62	11	2	13	1.63E-07	NO
P60709	ACTB	S52	P63261	ACTG1	Y53	23	20	2	43	1.64E-07	YES
P98179	RBM3	Y129	P38159	RBMX	Y255	47	4	15	22	1.69E-07	NO
P13647	KRT5	Y361	P19012	KRT15	Y195	74	1	5	8	1.70E-07	NO
P62140	PPP1CB	Y304	Q13625	TP53BP2	S673	74	5	1	8	1.70E-07	NO
O95721	SNAP29	Y122	Q86Y82	STX12	S139	74	5	1	8	1.70E-07	NO
O95721	SNAP29	Y122	Q86Y82	STX12	S142	74	5	1	8	1.70E-07	NO
P12268	IMPDH2	S416	Q96GX9	APIP	S87	74	1	5	8	1.70E-07	NO
Q13625	TP53BP2	S673	Q9BUZ4	TRAF4	Y166	74	1	5	8	1.70E-07	NO
P08727	KRT19	S10	Q9NRA8	EIF4ENIF1	S213	74	5	1	8	1.70E-07	NO
P46976	GYG1	Y332	P13807	GYS1	S645	72	5	2	9	1.71E-07	NO
Q13895	BYSL	Y49	P50402	EMD	Y85	72	5	2	9	1.71E-07	NO
P78362	SRPK2	S494	Q15287	RNPS1	S155	72	5	2	9	1.71E-07	NO
P78362	SRPK2	S497	Q15287	RNPS1	S155	72	5	2	9	1.71E-07	NO
P46087	NOP2	S67	Q96GN5	CDCA7L	S21	72	2	5	9	1.71E-07	NO
Q14511	NEDD9	Y317	O75815	BCAR3	Y266	25	1	24	38	1.73E-07	NO
P40763	STAT3	T708	P43405	SYK	Y348	43	12	7	26	1.73E-07	NO
P98179	RBM3	Y155	P38159	RBMX	Y206	52	0	21	15	1.75E-07	NO
P98179	RBM3	Y155	P38159	RBMX	Y214	52	0	21	15	1.75E-07	NO
Q14511	NEDD9	Y241	Q15654	TRIP6	Y131	42	0	26	20	1.82E-07	NO
O43639	NCK2	Y342	A7KAX9	ARHGAP32	Y1702	71	1	7	9	1.84E-07	NO
Q9UBB9	TFIP11	S98	P0C1Z6	TFPT	S249	71	1	7	9	1.84E-07	NO
Q92917	GPKOW	T216	Q9BRD0	BUD13	S235	71	7	1	9	1.84E-07	NO
Q9P2R7	SUCLA2	Y84	Q6RW13	AGTRAP	Y133	58	6	8	16	1.91E-07	NO
P98179	RBM3	Y155	P38159	RBMX	Y272	49	3	16	20	1.94E-07	NO
Q13188	STK3	S385	P0C1Z6	TFPT	T207	77	2	2	7	1.95E-07	NO
P02538	KRT6A	S60	P13646	KRT13	Y194	77	2	2	7	1.95E-07	NO
P19013	KRT4	Y344	P13646	KRT13	Y12	77	2	2	7	1.95E-07	NO
P02538	KRT6A	S60	P19012	KRT15	Y195	77	2	2	7	1.95E-07	NO
P13646	KRT13	Y194	P48668	KRT6C	S60	77	2	2	7	1.95E-07	NO
P19012	KRT15	Y195	P48668	KRT6C	S60	77	2	2	7	1.95E-07	NO
P13646	KRT13	Y12	Q3SY84	KRT71	Y323	77	2	2	7	1.95E-07	NO
Q9UBB9	TFIP11	Y279	Q7Z3B3	KANSL1	S827	77	2	2	7	1.95E-07	NO
O14964	HGS	S240	Q8WYH8	ING5	S148	77	2	2	7	1.95E-07	NO
P62993	GRB2	Y160	Q9UQC2	GAB2	Y491	77	2	2	7	1.95E-07	NO
O43765	SGTA	S77	P46379	BAG6	T350	72	0	8	8	2.00E-07	NO
O43765	SGTA	S307	Q0VAQ4	SMAGP	Y95	72	0	8	8	2.00E-07	NO
P51946	CCNH	T315	Q13136	PPFIA1	S242	72	0	8	8	2.00E-07	NO
Q13427	PPIG	T748	Q14498	RBM39	S337	72	0	8	8	2.00E-07	NO
Q14498	RBM39	S337	Q66PJ3	ARL6IP4	S332	72	8	0	8	2.00E-07	NO
Q9UBB9	TFIP11	S59	Q9UK58	CCNL1	S335	72	8	0	8	2.00E-07	NO
P49761	CLK3	S157	P38159	RBMX	S88	65	3	8	12	2.05E-07	NO
P61978	HNRNPK	S379	P38159	RBMX	S88	65	3	8	12	2.05E-07	NO
Q12929	EPS8	T477	P62993	GRB2	Y209	65	8	3	12	2.05E-07	NO
P61978	HNRNPK	Y280	P98179	RBM3	Y127	55	15	2	16	2.05E-07	NO
P50552	VASP	Y39	Q9NYB9	ABI2	Y213	18	2	17	51	2.11E-07	NO
P61978	HNRNPK	Y323	P38159	RBMX	Y313	54	0	20	14	2.16E-07	NO
P61978	HNRNPK	Y323	Q8WWY3	PRPF31	Y207	54	0	20	14	2.16E-07	NO
P60709	ACTB	Y362	P60981	DSTN	Y16	59	4	10	15	2.28E-07	NO
P63261	ACTG1	Y362	P60981	DSTN	Y16	59	4	10	15	2.28E-07	NO
P60709	ACTB	Y362	Q9Y281	CFL2	Y82	59	4	10	15	2.28E-07	YES
P63261	ACTG1	Y362	Q9Y281	CFL2	Y82	59	4	10	15	2.28E-07	YES
P13647	KRT5	S71	P19012	KRT15	Y119	65	11	1	11	2.30E-07	NO
P52292	KPNA2	S62	Q9UKX7	NUP50	S221	65	1	11	11	2.30E-07	NO
P55081	MFAP1	S52	Q9Y6D9	MAD1L1	S428	65	1	11	11	2.30E-07	NO
P55081	MFAP1	S53	Q9Y6D9	MAD1L1	S428	65	1	11	11	2.30E-07	NO
Q14511	NEDD9	Y631	Q15654	TRIP6	Y131	57	4	11	16	2.31E-07	NO
P00338	LDHA	Y10	P07195	LDHB	Y240	31	20	3	34	2.34E-07	NO
Q13573	SNW1	S232	Q9UBB9	TFIP11	S210	61	4	9	14	2.38E-07	NO
P51451	BLK	Y389	P40763	STAT3	Y45	72	4	3	9	2.39E-07	NO
O00560	SDCBP	Y50	Q9NTM9	CUTC	S17	72	4	3	9	2.39E-07	NO
P61978	HNRNPK	Y369	P38159	RBMX	Y255	62	15	0	11	2.41E-07	NO
P55081	MFAP1	S116	P38432	COIL	T303	62	0	15	11	2.41E-07	NO
P55081	MFAP1	S116	Q96GN5	CDCA7L	S21	62	0	15	11	2.41E-07	NO
P98179	RBM3	Y125	P38159	RBMX	Y272	65	13	0	10	2.53E-07	NO
Q05397	PTK2	Y570	P07947	YES1	Y446	21	4	15	48	2.64E-07	NO
Q05397	PTK2	Y570	P07947	YES1	Y223	17	8	7	56	2.68E-07	NO
Q13573	SNW1	S224	Q9UBB9	TFIP11	S210	58	3	12	15	2.69E-07	NO
P84022	SMAD3	S423	Q8N684	CPSF7	S423	75	6	0	7	2.70E-07	NO
P84022	SMAD3	S423	Q8N684	CPSF7	S429	75	6	0	7	2.70E-07	NO
P84022	SMAD3	S425	Q8N684	CPSF7	S423	75	6	0	7	2.70E-07	NO
P84022	SMAD3	S425	Q8N684	CPSF7	S429	75	6	0	7	2.70E-07	NO
Q9UJX2	CDC23	S588	Q8NDT2	RBM15B	S113	75	0	6	7	2.70E-07	NO
Q9UJX2	CDC23	S588	Q9H8Y8	GORASP2	T225	75	0	6	7	2.70E-07	NO
Q9H4E7	DEF6	S597	Q9NRA8	EIF4ENIF1	S213	75	6	0	7	2.70E-07	NO
P38432	COIL	S566	Q9UJX2	CDC23	S588	75	6	0	7	2.70E-07	NO
P38432	COIL	T456	Q9UJX2	CDC23	S588	75	6	0	7	2.70E-07	NO
P60709	ACTB	S52	P60981	DSTN	Y16	43	0	26	19	2.74E-07	NO
P63261	ACTG1	S52	P60981	DSTN	Y16	43	0	26	19	2.74E-07	NO
P61978	HNRNPK	Y280	P38159	RBMX	Y313	67	3	7	11	2.78E-07	NO
P60709	ACTB	Y218	P63261	ACTG1	Y91	22	28	0	38	2.93E-07	YES
P62140	PPP1CB	T316	Q13625	TP53BP2	S698	68	0	11	9	2.94E-07	NO
Q99081	TCF12	T560	Q96MH2	HEXIM2	S39	68	0	11	9	2.94E-07	NO
P62993	GRB2	Y209	Q9UQC2	GAB2	S488	68	0	11	9	2.94E-07	NO
P62993	GRB2	Y209	Q9UQC2	GAB2	Y491	68	0	11	9	2.94E-07	NO
P98179	RBM3	Y129	P38159	RBMX	Y206	51	0	22	15	2.95E-07	NO
P98179	RBM3	Y129	P38159	RBMX	Y214	51	0	22	15	2.95E-07	NO
Q05519	SRSF11	S449	Q66PJ3	ARL6IP4	S332	65	4	7	12	3.11E-07	NO
O95817	BAG3	Y93	Q15038	DAZAP2	Y165	74	2	4	8	3.16E-07	NO
Q86VP1	TAX1BP1	S666	Q15038	DAZAP2	Y165	74	2	4	8	3.16E-07	NO
Q9UJX2	CDC23	T596	Q8NDT2	RBM15B	S109	74	2	4	8	3.16E-07	NO
Q5EBL8	PDZD11	Y10	Q9HAU0	PLEKHA5	Y398	45	12	7	24	3.24E-07	NO
P40763	STAT3	S701	P43405	SYK	Y525	51	9	8	20	3.25E-07	NO
P62993	GRB2	Y209	Q13625	TP53BP2	S673	66	2	9	11	3.26E-07	NO
P42229	STAT5A	Y90	Q99081	TCF12	T560	66	9	2	11	3.26E-07	NO
P60709	ACTB	Y166	P63261	ACTG1	Y53	23	21	2	42	3.29E-07	YES
Q05519	SRSF11	S434	Q14498	RBM39	S97	50	16	3	19	3.29E-07	NO
Q14511	NEDD9	Y189	O75815	BCAR3	Y212	46	6	13	23	3.34E-07	NO
Q5EBL8	PDZD11	Y7	Q9HAU0	PLEKHA5	Y134	61	5	8	14	3.35E-07	NO
P60709	ACTB	Y53	P63261	ACTG1	Y218	25	1	25	37	3.37E-07	YES
P62993	GRB2	Y209	P61978	HNRNPK	Y280	63	5	7	13	3.47E-07	NO
Q12929	EPS8	Y540	P62993	GRB2	Y209	63	7	5	13	3.47E-07	NO
P05787	KRT8	S37	Q9UBB9	TFIP11	S210	63	5	7	13	3.47E-07	NO
P62993	GRB2	Y209	Q9UQC2	GAB2	Y324	63	5	7	13	3.47E-07	NO
Q05397	PTK2	Y407	P07947	YES1	Y32	41	7	13	27	3.52E-07	NO
Q14511	NEDD9	T185	P25963	NFKBIA	S32	79	2	1	6	3.54E-07	NO
P23497	SP100	S409	P45973	CBX5	S12	79	1	2	6	3.54E-07	NO
Q9NYB9	ABI2	S368	Q13049	TRIM32	S335	79	1	2	6	3.54E-07	NO
Q9NYB9	ABI2	S368	Q13049	TRIM32	S339	79	1	2	6	3.54E-07	NO
P23511	NFYA	S326	Q7Z3K3	POGZ	T1368	79	2	1	6	3.54E-07	NO
P23497	SP100	S407	Q96JM7	L3MBTL3	S608	79	2	1	6	3.54E-07	NO
Q00587	CDC42EP1	Y331	Q9H4E7	DEF6	S597	79	1	2	6	3.54E-07	NO
Q9UQR1	ZNF148	S665	Q9H8Y8	GORASP2	T225	79	1	2	6	3.54E-07	NO
Q8WWY3	PRPF31	S445	Q9Y2D8	SSX2IP	S540	79	2	1	6	3.54E-07	NO
Q9C086	INO80B	S351	Q9Y2D8	SSX2IP	S293	79	1	2	6	3.54E-07	NO
Q9UER7	DAXX	S702	Q9Y2D8	SSX2IP	S540	79	2	1	6	3.54E-07	NO
Q13573	SNW1	S232	Q9UBB9	TFIP11	S98	62	3	10	13	3.57E-07	NO
P23528	CFL1	T70	Q9Y281	CFL2	T88	62	10	3	13	3.57E-07	NO
Q14498	RBM39	S337	O75400	PRPF40A	S938	71	9	0	8	3.78E-07	NO
Q15942	ZYX	Y172	Q96HC4	PDLIM5	Y125	71	0	9	8	3.78E-07	NO
P61978	HNRNPK	Y280	P38159	RBMX	Y335	65	5	6	12	3.80E-07	NO
P49760	CLK2	Y51	Q8N684	CPSF7	S427	74	3	3	8	3.82E-07	NO
P98179	RBM3	Y125	P38159	RBMX	Y335	70	8	1	9	3.87E-07	NO
O95817	BAG3	T285	Q15038	DAZAP2	Y165	70	1	8	9	3.87E-07	NO
P07910	HNRNPC	S115	O00505	KPNA3	S56	78	4	0	6	3.88E-07	NO
Q96R06	SPAG5	S401	O60293	ZFC3H1	S949	78	4	0	6	3.88E-07	NO
P04259	KRT6B	Y356	P19012	KRT15	Y60	78	4	0	6	3.88E-07	NO
O14964	HGS	S243	Q15038	DAZAP2	Y165	78	4	0	6	3.88E-07	NO
Q9C0F1	CEP44	S311	Q6P158	DHX57	Y1261	78	0	4	6	3.88E-07	NO
P0C1Z6	TFPT	S249	Q96GN5	CDCA7L	S105	78	0	4	6	3.88E-07	NO
P0C1Z6	TFPT	S249	Q96GN5	CDCA7L	S108	78	0	4	6	3.88E-07	NO
P0C1Z6	TFPT	S249	Q96GN5	CDCA7L	S117	78	0	4	6	3.88E-07	NO
Q15942	ZYX	S267	Q96HC4	PDLIM5	S137	78	0	4	6	3.88E-07	NO
Q92841	DDX17	T569	Q96T37	RBM15	S708	78	4	0	6	3.88E-07	NO
Q92917	GPKOW	T216	Q9BRD0	BUD13	S281	78	0	4	6	3.88E-07	NO
Q92917	GPKOW	T216	Q9BRD0	BUD13	S354	78	0	4	6	3.88E-07	NO
P45973	CBX5	S13	Q9BZ95	WHSC1L1	T456	78	0	4	6	3.88E-07	NO
P41227	NAA10	Y138	Q9C0F1	CEP44	S311	78	4	0	6	3.88E-07	NO
P45973	CBX5	S13	Q9H5I1	SUV39H2	S384	78	0	4	6	3.88E-07	NO
P45973	CBX5	S13	Q9H5I1	SUV39H2	S388	78	0	4	6	3.88E-07	NO
Q13191	CBLB	Y763	Q9H8Y8	GORASP2	S245	78	0	4	6	3.88E-07	NO
P35611	ADD1	S436	Q9NP66	HMG20A	S105	78	4	0	6	3.88E-07	NO
O43516	WIPF1	T345	Q9NYB9	ABI2	S227	78	4	0	6	3.88E-07	NO
Q12929	EPS8	S480	Q9UQB8	BAIAP2	Y17	78	0	4	6	3.88E-07	NO
Q16629	SRSF7	S163	Q9Y383	LUC7L2	S384	78	4	0	6	3.88E-07	NO
Q16629	SRSF7	S167	Q9Y383	LUC7L2	S384	78	4	0	6	3.88E-07	NO
Q16629	SRSF7	S233	Q9Y383	LUC7L2	S383	78	0	4	6	3.88E-07	NO
P13647	KRT5	Y365	P19012	KRT15	Y195	73	1	6	8	3.92E-07	NO
P26196	DDX6	Y473	Q9NRA8	EIF4ENIF1	Y214	73	1	6	8	3.92E-07	NO
P55081	MFAP1	T267	P38432	COIL	T122	54	2	16	16	3.96E-07	NO
Q9H8Y8	GORASP2	S451	P40222	TXLNA	S515	67	10	1	10	3.98E-07	NO
Q09666	AHNAK	S93	Q5SY16	NOL9	S487	67	1	10	10	3.98E-07	NO
P62993	GRB2	Y209	Q9UQC2	GAB2	S623	67	1	10	10	3.98E-07	NO
P62993	GRB2	Y209	Q9UQC2	GAB2	T265	67	1	10	10	3.98E-07	NO
Q15311	RALBP1	S92	P0C1Z6	TFPT	S252	76	4	1	7	3.98E-07	NO
Q15311	RALBP1	S93	P0C1Z6	TFPT	S252	76	4	1	7	3.98E-07	NO
Q9UBB9	TFIP11	S59	P0C1Z6	TFPT	S252	76	4	1	7	3.98E-07	NO
P23497	SP100	S409	P45973	CBX5	S14	76	4	1	7	3.98E-07	NO
P78362	SRPK2	S494	Q14498	RBM39	S337	76	1	4	7	3.98E-07	NO
P78362	SRPK2	S497	Q14498	RBM39	S337	76	1	4	7	3.98E-07	NO
P78362	SRPK2	S494	Q15696	ZRSR2	S349	76	1	4	7	3.98E-07	NO
P78362	SRPK2	S497	Q15696	ZRSR2	S349	76	1	4	7	3.98E-07	NO
P41227	NAA10	S213	Q6UN15	FIP1L1	S304	76	4	1	7	3.98E-07	NO
O75909	CCNK	S340	Q9BRK4	LZTS2	S570	76	1	4	7	3.98E-07	NO
Q13625	TP53BP2	S480	Q9BUJ2	HNRNPUL1	S512	76	1	4	7	3.98E-07	NO
Q13625	TP53BP2	S480	Q9Y2D8	SSX2IP	S540	76	1	4	7	3.98E-07	NO
Q9UHY1	NRBP1	T433	Q9Y3Q8	TSC22D4	S62	76	1	4	7	3.98E-07	NO
P98179	RBM3	Y129	P38159	RBMX	Y272	48	3	17	20	4.00E-07	NO
Q14511	NEDD9	Y189	Q15654	TRIP6	Y131	50	2	18	18	4.06E-07	NO
P51451	BLK	Y188	P40763	STAT3	Y45	69	3	6	10	4.07E-07	NO
O43765	SGTA	S77	P46379	BAG6	S964	69	3	6	10	4.07E-07	NO
Q96F86	EDC3	Y258	Q8IZD4	DCP1B	Y191	61	16	0	11	4.07E-07	NO
P11142	HSPA8	T265	O95817	BAG3	Y205	71	6	2	9	4.18E-07	NO
O43463	SUV39H1	S391	P45973	CBX5	S14	71	2	6	9	4.18E-07	NO
P61978	HNRNPK	Y369	Q9NYB9	ABI2	Y371	71	6	2	9	4.18E-07	NO
Q9NYB9	ABI2	Y213	O75886	STAM2	Y374	29	6	15	38	4.18E-07	NO
P61978	HNRNPK	S284	Q96MU7	YTHDC1	S146	58	0	18	12	4.21E-07	NO
P61978	HNRNPK	S284	Q96MU7	YTHDC1	T148	58	0	18	12	4.21E-07	NO
Q14011	CIRBP	Y167	P38159	RBMX	Y272	59	8	6	15	4.28E-07	NO
P55081	MFAP1	S432	O14777	NDC80	S55	84	0	0	4	4.29E-07	NO
P55081	MFAP1	S432	O14777	NDC80	S77	84	0	0	4	4.29E-07	NO
Q15025	TNIP1	S403	O14777	NDC80	S55	84	0	0	4	4.29E-07	NO
Q15025	TNIP1	S403	O14777	NDC80	S77	84	0	0	4	4.29E-07	NO
O43242	PSMD3	S418	O43298	ZBTB43	T423	84	0	0	4	4.29E-07	NO
Q9Y473	ZNF175	Y175	O43586	PSTPIP1	Y119	84	0	0	4	4.29E-07	NO
Q12846	STX4	S36	O43752	STX6	S2	84	0	0	4	4.29E-07	NO
Q8NF50	DOCK8	Y2050	O60293	ZFC3H1	Y778	84	0	0	4	4.29E-07	NO
Q8NF50	DOCK8	Y2050	O60293	ZFC3H1	Y974	84	0	0	4	4.29E-07	NO
Q8NF50	DOCK8	Y2050	O60293	ZFC3H1	Y976	84	0	0	4	4.29E-07	NO
P50222	MEOX2	S171	O75132	ZBED4	T539	84	0	0	4	4.29E-07	NO
P50222	MEOX2	S172	O75132	ZBED4	T539	84	0	0	4	4.29E-07	NO
P50222	MEOX2	S185	O75132	ZBED4	T539	84	0	0	4	4.29E-07	NO
Q5VU43	PDE4DIP	S1259	O94868	FCHSD2	S198	84	0	0	4	4.29E-07	NO
Q5VU43	PDE4DIP	S1265	O94868	FCHSD2	S198	84	0	0	4	4.29E-07	NO
Q5VU43	PDE4DIP	T1256	O94868	FCHSD2	S198	84	0	0	4	4.29E-07	NO
Q5VU43	PDE4DIP	Y1251	O94868	FCHSD2	S198	84	0	0	4	4.29E-07	NO
Q9BVG8	KIFC3	Y317	O95171	SCEL	S68	84	0	0	4	4.29E-07	NO
Q9BVG8	KIFC3	Y317	O95171	SCEL	S90	84	0	0	4	4.29E-07	NO
Q9BVG8	KIFC3	Y317	O95171	SCEL	S91	84	0	0	4	4.29E-07	NO
P50222	MEOX2	S171	O95980	RECK	S294	84	0	0	4	4.29E-07	NO
P50222	MEOX2	S171	O95980	RECK	S299	84	0	0	4	4.29E-07	NO
P50222	MEOX2	S171	O95980	RECK	T298	84	0	0	4	4.29E-07	NO
P50222	MEOX2	S171	O95980	RECK	T300	84	0	0	4	4.29E-07	NO
P50222	MEOX2	S172	O95980	RECK	S294	84	0	0	4	4.29E-07	NO
P50222	MEOX2	S172	O95980	RECK	S299	84	0	0	4	4.29E-07	NO
P50222	MEOX2	S172	O95980	RECK	T298	84	0	0	4	4.29E-07	NO
P50222	MEOX2	S172	O95980	RECK	T300	84	0	0	4	4.29E-07	NO
P50222	MEOX2	S185	O95980	RECK	S294	84	0	0	4	4.29E-07	NO
P50222	MEOX2	S185	O95980	RECK	S299	84	0	0	4	4.29E-07	NO
P50222	MEOX2	S185	O95980	RECK	T298	84	0	0	4	4.29E-07	NO
P50222	MEOX2	S185	O95980	RECK	T300	84	0	0	4	4.29E-07	NO
Q04864	REL	Y359	O95980	RECK	Y154	84	0	0	4	4.29E-07	NO
Q04864	REL	Y359	O95980	RECK	Y164	84	0	0	4	4.29E-07	NO
P14136	GFAP	Y242	P00540	MOS	Y79	84	0	0	4	4.29E-07	NO
P36406	TRIM23	Y468	P02538	KRT6A	Y551	84	0	0	4	4.29E-07	NO
P36406	TRIM23	Y469	P02538	KRT6A	Y551	84	0	0	4	4.29E-07	NO
Q08379	GOLGA2	S981	P05783	KRT18	T11	84	0	0	4	4.29E-07	NO
P25705	ATP5A1	Y440	P06576	ATP5B	Y269	84	0	0	4	4.29E-07	NO
Q05397	PTK2	S443	P07947	YES1	S30	84	0	0	4	4.29E-07	NO
Q05397	PTK2	S920	P07947	YES1	S30	84	0	0	4	4.29E-07	NO
P04075	ALDOA	S132	P09972	ALDOC	S132	84	0	0	4	4.29E-07	NO
P02538	KRT6A	S76	P13646	KRT13	S421	84	0	0	4	4.29E-07	NO
P02538	KRT6A	S76	P13646	KRT13	T311	84	0	0	4	4.29E-07	NO
P02538	KRT6A	S71	P19012	KRT15	Y141	84	0	0	4	4.29E-07	NO
P02538	KRT6A	S76	P19012	KRT15	S34	84	0	0	4	4.29E-07	NO
P13647	KRT5	S31	P19012	KRT15	S34	84	0	0	4	4.29E-07	NO
P13647	KRT5	S36	P19012	KRT15	S34	84	0	0	4	4.29E-07	NO
P13647	KRT5	S77	P19012	KRT15	S34	84	0	0	4	4.29E-07	NO
P19013	KRT4	S32	P19012	KRT15	Y141	84	0	0	4	4.29E-07	NO
P19013	KRT4	S36	P19012	KRT15	Y141	84	0	0	4	4.29E-07	NO
Q9BVG8	KIFC3	Y317	P20618	PSMB1	Y158	84	0	0	4	4.29E-07	NO
Q08379	GOLGA2	S953	P25786	PSMA1	S14	84	0	0	4	4.29E-07	NO
Q08379	GOLGA2	S953	P25789	PSMA4	S13	84	0	0	4	4.29E-07	NO
P14136	GFAP	Y242	P25791	LMO2	Y104	84	0	0	4	4.29E-07	NO
P14136	GFAP	Y242	P25791	LMO2	Y84	84	0	0	4	4.29E-07	NO
P36406	TRIM23	Y468	P25791	LMO2	Y104	84	0	0	4	4.29E-07	NO
P36406	TRIM23	Y468	P25791	LMO2	Y84	84	0	0	4	4.29E-07	NO
P36406	TRIM23	Y469	P25791	LMO2	Y104	84	0	0	4	4.29E-07	NO
P36406	TRIM23	Y469	P25791	LMO2	Y84	84	0	0	4	4.29E-07	NO
Q08379	GOLGA2	S981	P33993	MCM7	S314	84	0	0	4	4.29E-07	NO
Q08379	GOLGA2	S981	P33993	MCM7	S392	84	0	0	4	4.29E-07	NO
P61978	HNRNPK	S401	P38159	RBMX	S141	84	0	0	4	4.29E-07	NO
P98179	RBM3	S120	P38159	RBMX	S284	84	0	0	4	4.29E-07	NO
Q14011	CIRBP	S146	P38159	RBMX	S261	84	0	0	4	4.29E-07	NO
Q14011	CIRBP	S159	P38159	RBMX	S328	84	0	0	4	4.29E-07	NO
P55081	MFAP1	S432	P38432	COIL	S403	84	0	0	4	4.29E-07	NO
Q08499	PDE4D	S576	P38432	COIL	S502	84	0	0	4	4.29E-07	NO
Q9Y295	DRG1	T296	P38432	COIL	S502	84	0	0	4	4.29E-07	NO
P25791	LMO2	Y104	P42224	STAT1	Y203	84	0	0	4	4.29E-07	NO
P25791	LMO2	Y84	P42224	STAT1	Y203	84	0	0	4	4.29E-07	NO
Q9BTY2	FUCA2	S30	P50222	MEOX2	S171	84	0	0	4	4.29E-07	NO
Q9BTY2	FUCA2	S30	P50222	MEOX2	S172	84	0	0	4	4.29E-07	NO
Q9BTY2	FUCA2	S30	P50222	MEOX2	S185	84	0	0	4	4.29E-07	NO
Q9BTY2	FUCA2	T32	P50222	MEOX2	S171	84	0	0	4	4.29E-07	NO
Q9BTY2	FUCA2	T32	P50222	MEOX2	S172	84	0	0	4	4.29E-07	NO
Q9BTY2	FUCA2	T32	P50222	MEOX2	S185	84	0	0	4	4.29E-07	NO
Q08379	GOLGA2	S953	P55081	MFAP1	S432	84	0	0	4	4.29E-07	NO
Q92997	DVL3	S192	P57060	RWDD2B	T170	84	0	0	4	4.29E-07	NO
Q12846	STX4	S36	P63027	VAMP2	S80	84	0	0	4	4.29E-07	NO
P60709	ACTB	T202	P63261	ACTG1	T202	84	0	0	4	4.29E-07	YES
P60709	ACTB	T203	P63261	ACTG1	T203	84	0	0	4	4.29E-07	YES
P60709	ACTB	T324	P63261	ACTG1	T324	84	0	0	4	4.29E-07	YES
P60709	ACTB	T66	P63261	ACTG1	T66	84	0	0	4	4.29E-07	YES
Q08379	GOLGA2	S981	P63279	UBE2I	S70	84	0	0	4	4.29E-07	NO
Q08379	GOLGA2	S981	P63279	UBE2I	S71	84	0	0	4	4.29E-07	NO
Q13643	FHL3	T193	P63279	UBE2I	S70	84	0	0	4	4.29E-07	NO
Q13643	FHL3	T193	P63279	UBE2I	S71	84	0	0	4	4.29E-07	NO
Q13643	FHL3	Y149	P63279	UBE2I	S70	84	0	0	4	4.29E-07	NO
Q13643	FHL3	Y149	P63279	UBE2I	S71	84	0	0	4	4.29E-07	NO
P49761	CLK3	S281	P78362	SRPK2	S380	84	0	0	4	4.29E-07	NO
P49761	CLK3	Y232	P78362	SRPK2	T328	84	0	0	4	4.29E-07	NO
P61978	HNRNPK	S401	Q01081	U2AF1	S19	84	0	0	4	4.29E-07	NO
P36406	TRIM23	Y468	Q01850	CDR2	Y53	84	0	0	4	4.29E-07	NO
P36406	TRIM23	Y469	Q01850	CDR2	Y53	84	0	0	4	4.29E-07	NO
P21333	FLNA	Y2618	Q04864	REL	Y359	84	0	0	4	4.29E-07	NO
P25791	LMO2	Y104	Q04864	REL	Y359	84	0	0	4	4.29E-07	NO
P25791	LMO2	Y84	Q04864	REL	Y359	84	0	0	4	4.29E-07	NO
Q14511	NEDD9	Y112	Q04864	REL	Y359	84	0	0	4	4.29E-07	NO
Q99728	BARD1	S391	Q08379	GOLGA2	S37	84	0	0	4	4.29E-07	NO
Q99728	BARD1	T394	Q08379	GOLGA2	S37	84	0	0	4	4.29E-07	NO
Q9UER7	DAXX	S675	Q08379	GOLGA2	S37	84	0	0	4	4.29E-07	NO
P00540	MOS	Y79	Q13137	CALCOCO2	Y104	84	0	0	4	4.29E-07	NO
P00540	MOS	Y79	Q13137	CALCOCO2	Y105	84	0	0	4	4.29E-07	NO
P25791	LMO2	Y104	Q13137	CALCOCO2	Y104	84	0	0	4	4.29E-07	NO
P25791	LMO2	Y104	Q13137	CALCOCO2	Y105	84	0	0	4	4.29E-07	NO
P25791	LMO2	Y84	Q13137	CALCOCO2	Y104	84	0	0	4	4.29E-07	NO
P25791	LMO2	Y84	Q13137	CALCOCO2	Y105	84	0	0	4	4.29E-07	NO
P26640	VARS	Y300	Q13137	CALCOCO2	Y104	84	0	0	4	4.29E-07	NO
P26640	VARS	Y300	Q13137	CALCOCO2	Y105	84	0	0	4	4.29E-07	NO
P26196	DDX6	S475	Q13422	IKZF1	S389	84	0	0	4	4.29E-07	NO
P26196	DDX6	S475	Q13422	IKZF1	S391	84	0	0	4	4.29E-07	NO
P26196	DDX6	S475	Q13422	IKZF1	S393	84	0	0	4	4.29E-07	NO
P26196	DDX6	T439	Q13422	IKZF1	S389	84	0	0	4	4.29E-07	NO
P26196	DDX6	T439	Q13422	IKZF1	S391	84	0	0	4	4.29E-07	NO
P26196	DDX6	T439	Q13422	IKZF1	S393	84	0	0	4	4.29E-07	NO
Q12933	TRAF2	T401	Q13546	RIPK1	Y426	84	0	0	4	4.29E-07	NO
O95980	RECK	S294	Q14145	KEAP1	T55	84	0	0	4	4.29E-07	NO
O95980	RECK	S294	Q14145	KEAP1	T60	84	0	0	4	4.29E-07	NO
O95980	RECK	S299	Q14145	KEAP1	T55	84	0	0	4	4.29E-07	NO
O95980	RECK	S299	Q14145	KEAP1	T60	84	0	0	4	4.29E-07	NO
O95980	RECK	T298	Q14145	KEAP1	T55	84	0	0	4	4.29E-07	NO
O95980	RECK	T298	Q14145	KEAP1	T60	84	0	0	4	4.29E-07	NO
O95980	RECK	T300	Q14145	KEAP1	T55	84	0	0	4	4.29E-07	NO
O95980	RECK	T300	Q14145	KEAP1	T60	84	0	0	4	4.29E-07	NO
Q04864	REL	Y359	Q14667	KIAA0100	Y1836	84	0	0	4	4.29E-07	NO
Q08379	GOLGA2	S981	Q14687	GSE1	T831	84	0	0	4	4.29E-07	NO
Q08379	GOLGA2	S37	Q14847	LASP1	S118	84	0	0	4	4.29E-07	NO
O43829	ZBTB14	S74	Q15013	MAD2L1BP	S251	84	0	0	4	4.29E-07	NO
Q13287	NMI	S73	Q15013	MAD2L1BP	S251	84	0	0	4	4.29E-07	NO
Q13287	NMI	Y98	Q15013	MAD2L1BP	S251	84	0	0	4	4.29E-07	NO
O43829	ZBTB14	S74	Q15287	RNPS1	S106	84	0	0	4	4.29E-07	NO
O43829	ZBTB14	S74	Q15287	RNPS1	S108	84	0	0	4	4.29E-07	NO
O43829	ZBTB14	S74	Q15287	RNPS1	S109	84	0	0	4	4.29E-07	NO
P78362	SRPK2	T328	Q15287	RNPS1	S106	84	0	0	4	4.29E-07	NO
P78362	SRPK2	T328	Q15287	RNPS1	S108	84	0	0	4	4.29E-07	NO
P78362	SRPK2	T328	Q15287	RNPS1	S109	84	0	0	4	4.29E-07	NO
Q08379	GOLGA2	S953	Q15398	DLGAP5	S618	84	0	0	4	4.29E-07	NO
Q08379	GOLGA2	S953	Q15398	DLGAP5	S627	84	0	0	4	4.29E-07	NO
Q08379	GOLGA2	S953	Q15398	DLGAP5	S774	84	0	0	4	4.29E-07	NO
P50222	MEOX2	S171	Q15560	TCEA2	T98	84	0	0	4	4.29E-07	NO
P50222	MEOX2	S172	Q15560	TCEA2	T98	84	0	0	4	4.29E-07	NO
P50222	MEOX2	S185	Q15560	TCEA2	T98	84	0	0	4	4.29E-07	NO
Q12846	STX4	S36	Q15836	VAMP3	S63	84	0	0	4	4.29E-07	NO
P60201	PLP1	Y207	Q16849	PTPRN	Y746	84	0	0	4	4.29E-07	NO
P13196	ALAS1	Y216	Q17RB0	FAM127C	Y94	84	0	0	4	4.29E-07	NO
Q08379	GOLGA2	S37	Q1MSJ5	CSPP1	S882	84	0	0	4	4.29E-07	NO
P50222	MEOX2	S171	Q2TAK8	MUM1	S381	84	0	0	4	4.29E-07	NO
P50222	MEOX2	S171	Q2TAK8	MUM1	S383	84	0	0	4	4.29E-07	NO
P50222	MEOX2	S172	Q2TAK8	MUM1	S381	84	0	0	4	4.29E-07	NO
P50222	MEOX2	S172	Q2TAK8	MUM1	S383	84	0	0	4	4.29E-07	NO
P50222	MEOX2	S185	Q2TAK8	MUM1	S381	84	0	0	4	4.29E-07	NO
P50222	MEOX2	S185	Q2TAK8	MUM1	S383	84	0	0	4	4.29E-07	NO
P08670	VIM	S205	Q2TBE0	CWF19L2	S75	84	0	0	4	4.29E-07	NO
P08670	VIM	S26	Q2TBE0	CWF19L2	S75	84	0	0	4	4.29E-07	NO
P08670	VIM	S438	Q2TBE0	CWF19L2	S75	84	0	0	4	4.29E-07	NO
P08670	VIM	T436	Q2TBE0	CWF19L2	S75	84	0	0	4	4.29E-07	NO
Q96JN2	CCDC136	S775	Q2TBE0	CWF19L2	S393	84	0	0	4	4.29E-07	NO
Q9GZM8	NDEL1	S215	Q2TBE0	CWF19L2	S75	84	0	0	4	4.29E-07	NO
Q9Y6D9	MAD1L1	S16	Q2TBE0	CWF19L2	S75	84	0	0	4	4.29E-07	NO
Q04864	REL	Y359	Q5JT25	RAB41	Y179	84	0	0	4	4.29E-07	NO
O43186	CRX	Y63	Q5T011	SZT2	Y760	84	0	0	4	4.29E-07	NO
O43186	CRX	Y67	Q5T011	SZT2	Y760	84	0	0	4	4.29E-07	NO
P36406	TRIM23	Y468	Q63HN8	RNF213	Y447	84	0	0	4	4.29E-07	NO
P36406	TRIM23	Y468	Q63HN8	RNF213	Y466	84	0	0	4	4.29E-07	NO
P36406	TRIM23	Y469	Q63HN8	RNF213	Y447	84	0	0	4	4.29E-07	NO
P36406	TRIM23	Y469	Q63HN8	RNF213	Y466	84	0	0	4	4.29E-07	NO
Q04864	REL	Y359	Q63HN8	RNF213	Y447	84	0	0	4	4.29E-07	NO
Q04864	REL	Y359	Q63HN8	RNF213	Y466	84	0	0	4	4.29E-07	NO
Q04864	REL	Y359	Q63HR2	TNS2	Y456	84	0	0	4	4.29E-07	NO
Q08379	GOLGA2	S953	Q6NYC8	PPP1R18	S133	84	0	0	4	4.29E-07	NO
Q08379	GOLGA2	S953	Q6NYC8	PPP1R18	S145	84	0	0	4	4.29E-07	NO
Q96EA4	SPDL1	S513	Q6NYC8	PPP1R18	S133	84	0	0	4	4.29E-07	NO
Q96EA4	SPDL1	S513	Q6NYC8	PPP1R18	S145	84	0	0	4	4.29E-07	NO
Q08379	GOLGA2	S953	Q6P1J9	CDC73	S212	84	0	0	4	4.29E-07	NO
Q14145	KEAP1	T55	Q6P1L5	FAM117B	S261	84	0	0	4	4.29E-07	NO
Q14145	KEAP1	T55	Q6P1L5	FAM117B	T252	84	0	0	4	4.29E-07	NO
Q14145	KEAP1	T60	Q6P1L5	FAM117B	S261	84	0	0	4	4.29E-07	NO
Q14145	KEAP1	T60	Q6P1L5	FAM117B	T252	84	0	0	4	4.29E-07	NO
Q08379	GOLGA2	S953	Q6P444	MTFR2	S119	84	0	0	4	4.29E-07	NO
Q13287	NMI	S16	Q6PJE2	POMZP3	S49	84	0	0	4	4.29E-07	NO
Q04864	REL	Y359	Q7L775	EPM2AIP1	Y460	84	0	0	4	4.29E-07	NO
P19012	KRT15	T2	Q7Z3B3	KANSL1	S499	84	0	0	4	4.29E-07	NO
P19012	KRT15	T2	Q7Z3B3	KANSL1	S500	84	0	0	4	4.29E-07	NO
P19012	KRT15	T2	Q7Z3B3	KANSL1	S945	84	0	0	4	4.29E-07	NO
P19012	KRT15	T2	Q7Z3B3	KANSL1	S947	84	0	0	4	4.29E-07	NO
P19012	KRT15	T2	Q7Z3B3	KANSL1	S951	84	0	0	4	4.29E-07	NO
P19012	KRT15	T2	Q7Z3B3	KANSL1	Y948	84	0	0	4	4.29E-07	NO
Q96JN2	CCDC136	S775	Q7Z3B3	KANSL1	S499	84	0	0	4	4.29E-07	NO
Q96JN2	CCDC136	S775	Q7Z3B3	KANSL1	S500	84	0	0	4	4.29E-07	NO
Q96JN2	CCDC136	S775	Q7Z3B3	KANSL1	S945	84	0	0	4	4.29E-07	NO
Q96JN2	CCDC136	S775	Q7Z3B3	KANSL1	S947	84	0	0	4	4.29E-07	NO
Q96JN2	CCDC136	S775	Q7Z3B3	KANSL1	S951	84	0	0	4	4.29E-07	NO
Q96JN2	CCDC136	S775	Q7Z3B3	KANSL1	Y948	84	0	0	4	4.29E-07	NO
Q9UBB9	TFIP11	S195	Q7Z3B3	KANSL1	S499	84	0	0	4	4.29E-07	NO
Q9UBB9	TFIP11	S195	Q7Z3B3	KANSL1	S500	84	0	0	4	4.29E-07	NO
Q9UBB9	TFIP11	S195	Q7Z3B3	KANSL1	S945	84	0	0	4	4.29E-07	NO
Q9UBB9	TFIP11	S195	Q7Z3B3	KANSL1	S947	84	0	0	4	4.29E-07	NO
Q9UBB9	TFIP11	S195	Q7Z3B3	KANSL1	S951	84	0	0	4	4.29E-07	NO
Q9UBB9	TFIP11	S195	Q7Z3B3	KANSL1	Y948	84	0	0	4	4.29E-07	NO
Q9UBB9	TFIP11	S767	Q7Z3B3	KANSL1	S499	84	0	0	4	4.29E-07	NO
Q9UBB9	TFIP11	S767	Q7Z3B3	KANSL1	S500	84	0	0	4	4.29E-07	NO
Q9UBB9	TFIP11	S767	Q7Z3B3	KANSL1	S945	84	0	0	4	4.29E-07	NO
Q9UBB9	TFIP11	S767	Q7Z3B3	KANSL1	S947	84	0	0	4	4.29E-07	NO
Q9UBB9	TFIP11	S767	Q7Z3B3	KANSL1	S951	84	0	0	4	4.29E-07	NO
Q9UBB9	TFIP11	S767	Q7Z3B3	KANSL1	Y948	84	0	0	4	4.29E-07	NO
Q9UBB9	TFIP11	S768	Q7Z3B3	KANSL1	S499	84	0	0	4	4.29E-07	NO
Q9UBB9	TFIP11	S768	Q7Z3B3	KANSL1	S500	84	0	0	4	4.29E-07	NO
Q9UBB9	TFIP11	S768	Q7Z3B3	KANSL1	S945	84	0	0	4	4.29E-07	NO
Q9UBB9	TFIP11	S768	Q7Z3B3	KANSL1	S947	84	0	0	4	4.29E-07	NO
Q9UBB9	TFIP11	S768	Q7Z3B3	KANSL1	S951	84	0	0	4	4.29E-07	NO
Q9UBB9	TFIP11	S768	Q7Z3B3	KANSL1	Y948	84	0	0	4	4.29E-07	NO
Q9UBB9	TFIP11	T779	Q7Z3B3	KANSL1	S499	84	0	0	4	4.29E-07	NO
Q9UBB9	TFIP11	T779	Q7Z3B3	KANSL1	S500	84	0	0	4	4.29E-07	NO
Q9UBB9	TFIP11	T779	Q7Z3B3	KANSL1	S945	84	0	0	4	4.29E-07	NO
Q9UBB9	TFIP11	T779	Q7Z3B3	KANSL1	S947	84	0	0	4	4.29E-07	NO
Q9UBB9	TFIP11	T779	Q7Z3B3	KANSL1	S951	84	0	0	4	4.29E-07	NO
Q9UBB9	TFIP11	T779	Q7Z3B3	KANSL1	Y948	84	0	0	4	4.29E-07	NO
Q05086	UBE3A	S199	Q7Z3C6	ATG9A	S556	84	0	0	4	4.29E-07	NO
Q04864	REL	Y359	Q86T65	DAAM2	Y747	84	0	0	4	4.29E-07	NO
Q04864	REL	Y359	Q86T65	DAAM2	Y844	84	0	0	4	4.29E-07	NO
Q08379	GOLGA2	S953	Q86TB9	PATL1	T194	84	0	0	4	4.29E-07	NO
O14503	BHLHE40	Y37	Q86U06	RBM23	Y126	84	0	0	4	4.29E-07	NO
O14503	BHLHE40	Y37	Q86U06	RBM23	Y135	84	0	0	4	4.29E-07	NO
O14503	BHLHE40	Y37	Q86U06	RBM23	Y137	84	0	0	4	4.29E-07	NO
P47897	QARS	Y142	Q86UW9	DTX2	Y425	84	0	0	4	4.29E-07	NO
P47897	QARS	Y477	Q86UW9	DTX2	Y425	84	0	0	4	4.29E-07	NO
P47897	QARS	Y484	Q86UW9	DTX2	Y425	84	0	0	4	4.29E-07	NO
O15320	CTAGE5	T510	Q86XR8	CEP57	Y36	84	0	0	4	4.29E-07	NO
O15320	CTAGE5	T539	Q86XR8	CEP57	Y36	84	0	0	4	4.29E-07	NO
O15320	CTAGE5	Y431	Q86XR8	CEP57	Y36	84	0	0	4	4.29E-07	NO
P19012	KRT15	T2	Q8IVS8	GLYCTK	S60	84	0	0	4	4.29E-07	NO
Q9UGJ1	TUBGCP4	T385	Q8IVS8	GLYCTK	S60	84	0	0	4	4.29E-07	NO
P50222	MEOX2	S171	Q8IW36	ZNF695	S153	84	0	0	4	4.29E-07	NO
P50222	MEOX2	S172	Q8IW36	ZNF695	S153	84	0	0	4	4.29E-07	NO
P50222	MEOX2	S185	Q8IW36	ZNF695	S153	84	0	0	4	4.29E-07	NO
Q15645	TRIP13	S18	Q8IZ26	ZNF34	S113	84	0	0	4	4.29E-07	NO
Q9BXN2	CLEC7A	Y132	Q8N5M9	JAGN1	Y35	84	0	0	4	4.29E-07	NO
O15160	POLR1C	Y124	Q8N5R6	CCDC33	S651	84	0	0	4	4.29E-07	NO
O15160	POLR1C	Y124	Q8N5R6	CCDC33	S657	84	0	0	4	4.29E-07	NO
Q9BVG8	KIFC3	Y317	Q8N5R6	CCDC33	S651	84	0	0	4	4.29E-07	NO
Q9BVG8	KIFC3	Y317	Q8N5R6	CCDC33	S657	84	0	0	4	4.29E-07	NO
P50222	MEOX2	S171	Q8N7M0	TCTEX1D1	S41	84	0	0	4	4.29E-07	NO
P50222	MEOX2	S172	Q8N7M0	TCTEX1D1	S41	84	0	0	4	4.29E-07	NO
P50222	MEOX2	S185	Q8N7M0	TCTEX1D1	S41	84	0	0	4	4.29E-07	NO
P48146	NPBWR2	Y126	Q8N9W6	BOLL	Y75	84	0	0	4	4.29E-07	NO
P48146	NPBWR2	Y133	Q8N9W6	BOLL	Y75	84	0	0	4	4.29E-07	NO
P48146	NPBWR2	Y143	Q8N9W6	BOLL	Y75	84	0	0	4	4.29E-07	NO
Q08379	GOLGA2	S953	Q8ND24	RNF214	S47	84	0	0	4	4.29E-07	NO
P50222	MEOX2	S171	Q8NF50	DOCK8	Y883	84	0	0	4	4.29E-07	NO
P50222	MEOX2	S172	Q8NF50	DOCK8	Y883	84	0	0	4	4.29E-07	NO
P50222	MEOX2	S185	Q8NF50	DOCK8	Y883	84	0	0	4	4.29E-07	NO
Q08379	GOLGA2	S953	Q8TBE0	BAHD1	S8	84	0	0	4	4.29E-07	NO
Q63HR2	TNS2	S1342	Q8TBP0	TBC1D16	S429	84	0	0	4	4.29E-07	NO
Q63HR2	TNS2	T1344	Q8TBP0	TBC1D16	S429	84	0	0	4	4.29E-07	NO
P19012	KRT15	T2	Q8TD31	CCHCR1	S522	84	0	0	4	4.29E-07	NO
Q9UBB9	TFIP11	S195	Q8TD31	CCHCR1	S522	84	0	0	4	4.29E-07	NO
Q9UBB9	TFIP11	S767	Q8TD31	CCHCR1	S522	84	0	0	4	4.29E-07	NO
Q9UBB9	TFIP11	S768	Q8TD31	CCHCR1	S522	84	0	0	4	4.29E-07	NO
Q9UBB9	TFIP11	T779	Q8TD31	CCHCR1	S522	84	0	0	4	4.29E-07	NO
Q9P2K6	KLHL42	S43	Q8WTU0	DDI1	S107	84	0	0	4	4.29E-07	NO
P61978	HNRNPK	Y135	Q8WVV9	HNRNPLL	Y18	84	0	0	4	4.29E-07	NO
O43586	PSTPIP1	Y119	Q8WWY3	PRPF31	Y275	84	0	0	4	4.29E-07	NO
P19012	KRT15	Y141	Q8WWY3	PRPF31	S481	84	0	0	4	4.29E-07	NO
Q13064	MKRN3	Y319	Q8WWY3	PRPF31	Y275	84	0	0	4	4.29E-07	NO
Q13137	CALCOCO2	Y104	Q8WWY3	PRPF31	Y275	84	0	0	4	4.29E-07	NO
Q13137	CALCOCO2	Y105	Q8WWY3	PRPF31	Y275	84	0	0	4	4.29E-07	NO
P63244	RACK1	T46	Q92615	LARP4B	S649	84	0	0	4	4.29E-07	NO
P36406	TRIM23	Y468	Q92993	KAT5	Y472	84	0	0	4	4.29E-07	NO
P36406	TRIM23	Y469	Q92993	KAT5	Y472	84	0	0	4	4.29E-07	NO
P38159	RBMX	S329	Q96A72	MAGOHB	S108	84	0	0	4	4.29E-07	NO
P08151	GLI1	S934	Q96CN9	GCC1	T732	84	0	0	4	4.29E-07	NO
P08151	GLI1	S937	Q96CN9	GCC1	T732	84	0	0	4	4.29E-07	NO
P08151	GLI1	S939	Q96CN9	GCC1	T732	84	0	0	4	4.29E-07	NO
Q2KHM9	KIAA0753	S124	Q96CN9	GCC1	T732	84	0	0	4	4.29E-07	NO
Q2KHM9	KIAA0753	S128	Q96CN9	GCC1	T732	84	0	0	4	4.29E-07	NO
Q2KHM9	KIAA0753	S129	Q96CN9	GCC1	T732	84	0	0	4	4.29E-07	NO
Q2KHM9	KIAA0753	S45	Q96CN9	GCC1	T732	84	0	0	4	4.29E-07	NO
Q2KHM9	KIAA0753	T135	Q96CN9	GCC1	T732	84	0	0	4	4.29E-07	NO
Q9UBB9	TFIP11	S195	Q96CN9	GCC1	T732	84	0	0	4	4.29E-07	NO
Q9UBB9	TFIP11	S767	Q96CN9	GCC1	T732	84	0	0	4	4.29E-07	NO
Q9UBB9	TFIP11	S768	Q96CN9	GCC1	T732	84	0	0	4	4.29E-07	NO
Q9UBB9	TFIP11	T779	Q96CN9	GCC1	T732	84	0	0	4	4.29E-07	NO
Q9UER7	DAXX	S675	Q96GN5	CDCA7L	S162	84	0	0	4	4.29E-07	NO
P54727	RAD23B	S174	Q96IV0	NGLY1	S110	84	0	0	4	4.29E-07	NO
P54727	RAD23B	S174	Q96IV0	NGLY1	S111	84	0	0	4	4.29E-07	NO
P54727	RAD23B	S174	Q96IV0	NGLY1	S116	84	0	0	4	4.29E-07	NO
P54727	RAD23B	T4	Q96IV0	NGLY1	S110	84	0	0	4	4.29E-07	NO
P54727	RAD23B	T4	Q96IV0	NGLY1	S111	84	0	0	4	4.29E-07	NO
P54727	RAD23B	T4	Q96IV0	NGLY1	S116	84	0	0	4	4.29E-07	NO
P54727	RAD23B	T7	Q96IV0	NGLY1	S110	84	0	0	4	4.29E-07	NO
P54727	RAD23B	T7	Q96IV0	NGLY1	S111	84	0	0	4	4.29E-07	NO
P54727	RAD23B	T7	Q96IV0	NGLY1	S116	84	0	0	4	4.29E-07	NO
Q08379	GOLGA2	S37	Q96JN0	LCOR	S249	84	0	0	4	4.29E-07	NO
P56524	HDAC4	T648	Q96JN2	CCDC136	S775	84	0	0	4	4.29E-07	NO
Q15560	TCEA2	T98	Q96JN2	CCDC136	S775	84	0	0	4	4.29E-07	NO
Q8TD31	CCHCR1	S522	Q96JN2	CCDC136	S775	84	0	0	4	4.29E-07	NO
Q13064	MKRN3	Y319	Q96NG3	TTC25	Y499	84	0	0	4	4.29E-07	NO
Q08379	GOLGA2	S981	Q99569	PKP4	S236	84	0	0	4	4.29E-07	NO
P19012	KRT15	T2	Q9BQ89	FAM110A	S41	84	0	0	4	4.29E-07	NO
P19012	KRT15	T2	Q9BQ89	FAM110A	Y27	84	0	0	4	4.29E-07	NO
O00116	AGPS	S42	Q9BQQ3	GORASP1	S241	84	0	0	4	4.29E-07	NO
Q01850	CDR2	Y53	Q9BT92	TCHP	Y278	84	0	0	4	4.29E-07	NO
Q13064	MKRN3	Y319	Q9BT92	TCHP	Y278	84	0	0	4	4.29E-07	NO
O14503	BHLHE40	Y37	Q9BVI4	NOC4L	Y323	84	0	0	4	4.29E-07	NO
O14503	BHLHE40	Y37	Q9BVI4	NOC4L	Y327	84	0	0	4	4.29E-07	NO
O14503	BHLHE40	Y37	Q9BVI4	NOC4L	Y343	84	0	0	4	4.29E-07	NO
Q01638	IL1RL1	Y380	Q9BXN2	CLEC7A	Y132	84	0	0	4	4.29E-07	NO
Q01638	IL1RL1	Y383	Q9BXN2	CLEC7A	Y132	84	0	0	4	4.29E-07	NO
Q08379	GOLGA2	S953	Q9BY77	POLDIP3	S275	84	0	0	4	4.29E-07	NO
Q08379	GOLGA2	S953	Q9BY77	POLDIP3	S5	84	0	0	4	4.29E-07	NO
Q9BXN2	CLEC7A	Y132	Q9BZ11	ADAM33	Y243	84	0	0	4	4.29E-07	NO
Q15560	TCEA2	T98	Q9BZW7	TSGA10	S654	84	0	0	4	4.29E-07	NO
Q15560	TCEA2	T98	Q9BZW7	TSGA10	S655	84	0	0	4	4.29E-07	NO
Q15560	TCEA2	T98	Q9BZW7	TSGA10	Y658	84	0	0	4	4.29E-07	NO
Q8TD31	CCHCR1	S522	Q9BZW7	TSGA10	S654	84	0	0	4	4.29E-07	NO
Q8TD31	CCHCR1	S522	Q9BZW7	TSGA10	S655	84	0	0	4	4.29E-07	NO
Q8TD31	CCHCR1	S522	Q9BZW7	TSGA10	Y658	84	0	0	4	4.29E-07	NO
O14777	NDC80	S55	Q9GZM8	NDEL1	S215	84	0	0	4	4.29E-07	NO
O14777	NDC80	S77	Q9GZM8	NDEL1	S215	84	0	0	4	4.29E-07	NO
Q08379	GOLGA2	S953	Q9GZM8	NDEL1	S215	84	0	0	4	4.29E-07	NO
Q9UBB9	TFIP11	S195	Q9H2F9	CCDC68	S119	84	0	0	4	4.29E-07	NO
Q9UBB9	TFIP11	S767	Q9H2F9	CCDC68	S119	84	0	0	4	4.29E-07	NO
Q9UBB9	TFIP11	S768	Q9H2F9	CCDC68	S119	84	0	0	4	4.29E-07	NO
Q9UBB9	TFIP11	T779	Q9H2F9	CCDC68	S119	84	0	0	4	4.29E-07	NO
P50222	MEOX2	S171	Q9H3U1	UNC45A	S224	84	0	0	4	4.29E-07	NO
P50222	MEOX2	S171	Q9H3U1	UNC45A	T218	84	0	0	4	4.29E-07	NO
P50222	MEOX2	S172	Q9H3U1	UNC45A	S224	84	0	0	4	4.29E-07	NO
P50222	MEOX2	S172	Q9H3U1	UNC45A	T218	84	0	0	4	4.29E-07	NO
P50222	MEOX2	S185	Q9H3U1	UNC45A	S224	84	0	0	4	4.29E-07	NO
P50222	MEOX2	S185	Q9H3U1	UNC45A	T218	84	0	0	4	4.29E-07	NO
P61244	MAX	S132	Q9H3U1	UNC45A	S224	84	0	0	4	4.29E-07	NO
P61244	MAX	S132	Q9H3U1	UNC45A	T218	84	0	0	4	4.29E-07	NO
Q2TAK8	MUM1	S381	Q9H4Y5	GSTO2	S28	84	0	0	4	4.29E-07	NO
Q2TAK8	MUM1	S381	Q9H4Y5	GSTO2	Y27	84	0	0	4	4.29E-07	NO
Q2TAK8	MUM1	S383	Q9H4Y5	GSTO2	S28	84	0	0	4	4.29E-07	NO
Q2TAK8	MUM1	S383	Q9H4Y5	GSTO2	Y27	84	0	0	4	4.29E-07	NO
Q96JN2	CCDC136	S775	Q9H672	ASB7	S103	84	0	0	4	4.29E-07	NO
Q13422	IKZF1	S389	Q9H7E9	C8orf33	S39	84	0	0	4	4.29E-07	NO
Q13422	IKZF1	S391	Q9H7E9	C8orf33	S39	84	0	0	4	4.29E-07	NO
Q13422	IKZF1	S393	Q9H7E9	C8orf33	S39	84	0	0	4	4.29E-07	NO
Q08379	GOLGA2	S953	Q9H8Y8	GORASP2	S214	84	0	0	4	4.29E-07	NO
O95810	SDPR	S332	Q9NQ94	A1CF	Y401	84	0	0	4	4.29E-07	NO
O95810	SDPR	S332	Q9NQ94	A1CF	Y404	84	0	0	4	4.29E-07	NO
O95810	SDPR	S332	Q9NQ94	A1CF	Y411	84	0	0	4	4.29E-07	NO
Q04864	REL	Y359	Q9NQ94	A1CF	Y401	84	0	0	4	4.29E-07	NO
Q04864	REL	Y359	Q9NQ94	A1CF	Y404	84	0	0	4	4.29E-07	NO
Q04864	REL	Y359	Q9NQ94	A1CF	Y411	84	0	0	4	4.29E-07	NO
P46940	IQGAP1	S2	Q9NR12	PDLIM7	S78	84	0	0	4	4.29E-07	NO
Q9UGJ1	TUBGCP4	T385	Q9NTX7	RNF146	S274	84	0	0	4	4.29E-07	NO
Q13625	TP53BP2	S607	Q9NU19	TBC1D22B	S119	84	0	0	4	4.29E-07	NO
Q13625	TP53BP2	S607	Q9NU19	TBC1D22B	T117	84	0	0	4	4.29E-07	NO
Q13625	TP53BP2	Y645	Q9NU19	TBC1D22B	S119	84	0	0	4	4.29E-07	NO
Q13625	TP53BP2	Y645	Q9NU19	TBC1D22B	T117	84	0	0	4	4.29E-07	NO
Q9Y6A5	TACC3	S170	Q9NU19	TBC1D22B	S119	84	0	0	4	4.29E-07	NO
Q9Y6A5	TACC3	S170	Q9NU19	TBC1D22B	T117	84	0	0	4	4.29E-07	NO
Q9BWW4	SSBP3	Y156	Q9NUY8	TBC1D23	Y146	84	0	0	4	4.29E-07	NO
Q9BWW4	SSBP3	Y156	Q9NUY8	TBC1D23	Y150	84	0	0	4	4.29E-07	NO
Q9BWW4	SSBP3	Y156	Q9NUY8	TBC1D23	Y631	84	0	0	4	4.29E-07	NO
P25791	LMO2	Y104	Q9NYB9	ABI2	Y23	84	0	0	4	4.29E-07	NO
P25791	LMO2	Y104	Q9NYB9	ABI2	Y32	84	0	0	4	4.29E-07	NO
P25791	LMO2	Y84	Q9NYB9	ABI2	Y23	84	0	0	4	4.29E-07	NO
P25791	LMO2	Y84	Q9NYB9	ABI2	Y32	84	0	0	4	4.29E-07	NO
Q9Y5A6	ZSCAN21	T411	Q9P0L1	ZKSCAN7	T574	84	0	0	4	4.29E-07	NO
Q9Y5A6	ZSCAN21	T411	Q9P0L1	ZKSCAN7	T630	84	0	0	4	4.29E-07	NO
Q01850	CDR2	Y53	Q9P2K3	RCOR3	Y126	84	0	0	4	4.29E-07	NO
Q01850	CDR2	Y53	Q9P2K3	RCOR3	Y127	84	0	0	4	4.29E-07	NO
Q01850	CDR2	Y53	Q9P2K3	RCOR3	Y128	84	0	0	4	4.29E-07	NO
Q01850	CDR2	Y53	Q9P2K3	RCOR3	Y201	84	0	0	4	4.29E-07	NO
Q12933	TRAF2	T401	Q9P2K3	RCOR3	T384	84	0	0	4	4.29E-07	NO
Q14687	GSE1	S766	Q9P2K3	RCOR3	T384	84	0	0	4	4.29E-07	NO
O95835	LATS1	S580	Q9UBB9	TFIP11	S195	84	0	0	4	4.29E-07	NO
O95835	LATS1	S580	Q9UBB9	TFIP11	S767	84	0	0	4	4.29E-07	NO
O95835	LATS1	S580	Q9UBB9	TFIP11	S768	84	0	0	4	4.29E-07	NO
O95835	LATS1	S580	Q9UBB9	TFIP11	T779	84	0	0	4	4.29E-07	NO
O95835	LATS1	T261	Q9UBB9	TFIP11	S195	84	0	0	4	4.29E-07	NO
O95835	LATS1	T261	Q9UBB9	TFIP11	S767	84	0	0	4	4.29E-07	NO
O95835	LATS1	T261	Q9UBB9	TFIP11	S768	84	0	0	4	4.29E-07	NO
O95835	LATS1	T261	Q9UBB9	TFIP11	T779	84	0	0	4	4.29E-07	NO
O95835	LATS1	T262	Q9UBB9	TFIP11	S195	84	0	0	4	4.29E-07	NO
O95835	LATS1	T262	Q9UBB9	TFIP11	S767	84	0	0	4	4.29E-07	NO
O95835	LATS1	T262	Q9UBB9	TFIP11	S768	84	0	0	4	4.29E-07	NO
O95835	LATS1	T262	Q9UBB9	TFIP11	T779	84	0	0	4	4.29E-07	NO
Q13573	SNW1	S37	Q9UBB9	TFIP11	S195	84	0	0	4	4.29E-07	NO
Q13573	SNW1	S37	Q9UBB9	TFIP11	S767	84	0	0	4	4.29E-07	NO
Q13573	SNW1	S37	Q9UBB9	TFIP11	S768	84	0	0	4	4.29E-07	NO
Q13573	SNW1	S37	Q9UBB9	TFIP11	T779	84	0	0	4	4.29E-07	NO
Q5VU43	PDE4DIP	S1259	Q9UBB9	TFIP11	S195	84	0	0	4	4.29E-07	NO
Q5VU43	PDE4DIP	S1259	Q9UBB9	TFIP11	S767	84	0	0	4	4.29E-07	NO
Q5VU43	PDE4DIP	S1259	Q9UBB9	TFIP11	S768	84	0	0	4	4.29E-07	NO
Q5VU43	PDE4DIP	S1259	Q9UBB9	TFIP11	T779	84	0	0	4	4.29E-07	NO
Q5VU43	PDE4DIP	S1265	Q9UBB9	TFIP11	S195	84	0	0	4	4.29E-07	NO
Q5VU43	PDE4DIP	S1265	Q9UBB9	TFIP11	S767	84	0	0	4	4.29E-07	NO
Q5VU43	PDE4DIP	S1265	Q9UBB9	TFIP11	S768	84	0	0	4	4.29E-07	NO
Q5VU43	PDE4DIP	S1265	Q9UBB9	TFIP11	T779	84	0	0	4	4.29E-07	NO
Q5VU43	PDE4DIP	T1256	Q9UBB9	TFIP11	S195	84	0	0	4	4.29E-07	NO
Q5VU43	PDE4DIP	T1256	Q9UBB9	TFIP11	S767	84	0	0	4	4.29E-07	NO
Q5VU43	PDE4DIP	T1256	Q9UBB9	TFIP11	S768	84	0	0	4	4.29E-07	NO
Q5VU43	PDE4DIP	T1256	Q9UBB9	TFIP11	T779	84	0	0	4	4.29E-07	NO
Q5VU43	PDE4DIP	Y1251	Q9UBB9	TFIP11	S195	84	0	0	4	4.29E-07	NO
Q5VU43	PDE4DIP	Y1251	Q9UBB9	TFIP11	S767	84	0	0	4	4.29E-07	NO
Q5VU43	PDE4DIP	Y1251	Q9UBB9	TFIP11	S768	84	0	0	4	4.29E-07	NO
Q5VU43	PDE4DIP	Y1251	Q9UBB9	TFIP11	T779	84	0	0	4	4.29E-07	NO
Q92805	GOLGA1	S210	Q9UBB9	TFIP11	S195	84	0	0	4	4.29E-07	NO
Q92805	GOLGA1	S210	Q9UBB9	TFIP11	S767	84	0	0	4	4.29E-07	NO
Q92805	GOLGA1	S210	Q9UBB9	TFIP11	S768	84	0	0	4	4.29E-07	NO
Q92805	GOLGA1	S210	Q9UBB9	TFIP11	T779	84	0	0	4	4.29E-07	NO
Q92805	GOLGA1	S223	Q9UBB9	TFIP11	S195	84	0	0	4	4.29E-07	NO
Q92805	GOLGA1	S223	Q9UBB9	TFIP11	S767	84	0	0	4	4.29E-07	NO
Q92805	GOLGA1	S223	Q9UBB9	TFIP11	S768	84	0	0	4	4.29E-07	NO
Q92805	GOLGA1	S223	Q9UBB9	TFIP11	T779	84	0	0	4	4.29E-07	NO
Q92805	GOLGA1	T212	Q9UBB9	TFIP11	S195	84	0	0	4	4.29E-07	NO
Q92805	GOLGA1	T212	Q9UBB9	TFIP11	S767	84	0	0	4	4.29E-07	NO
Q92805	GOLGA1	T212	Q9UBB9	TFIP11	S768	84	0	0	4	4.29E-07	NO
Q92805	GOLGA1	T212	Q9UBB9	TFIP11	T779	84	0	0	4	4.29E-07	NO
P50222	MEOX2	S171	Q9UHC6	CNTNAP2	T348	84	0	0	4	4.29E-07	NO
P50222	MEOX2	S172	Q9UHC6	CNTNAP2	T348	84	0	0	4	4.29E-07	NO
P50222	MEOX2	S185	Q9UHC6	CNTNAP2	T348	84	0	0	4	4.29E-07	NO
O43829	ZBTB14	S74	Q9UIF8	BAZ2B	S581	84	0	0	4	4.29E-07	NO
O43829	ZBTB14	S74	Q9UIF8	BAZ2B	T577	84	0	0	4	4.29E-07	NO
P51116	FXR2	Y443	Q9UIF8	BAZ2B	Y772	84	0	0	4	4.29E-07	NO
P51116	FXR2	Y443	Q9UIF8	BAZ2B	Y773	84	0	0	4	4.29E-07	NO
Q9BVG8	KIFC3	Y317	Q9UJV3	MID2	Y727	84	0	0	4	4.29E-07	NO
P20807	CAPN3	S559	Q9UJX0	OSGIN1	T180	84	0	0	4	4.29E-07	NO
P50222	MEOX2	S171	Q9UJX0	OSGIN1	T180	84	0	0	4	4.29E-07	NO
P50222	MEOX2	S172	Q9UJX0	OSGIN1	T180	84	0	0	4	4.29E-07	NO
P50222	MEOX2	S185	Q9UJX0	OSGIN1	T180	84	0	0	4	4.29E-07	NO
Q9UNI6	DUSP12	T258	Q9UJY1	HSPB8	S122	84	0	0	4	4.29E-07	NO
Q9UNI6	DUSP12	T259	Q9UJY1	HSPB8	S122	84	0	0	4	4.29E-07	NO
Q14694	USP10	T74	Q9UN86	G3BP2	S48	84	0	0	4	4.29E-07	NO
Q96GN5	CDCA7L	S40	Q9Y228	TRAF3IP3	T183	84	0	0	4	4.29E-07	NO
Q96GN5	CDCA7L	S43	Q9Y228	TRAF3IP3	T183	84	0	0	4	4.29E-07	NO
Q9UBB9	TFIP11	S195	Q9Y228	TRAF3IP3	T183	84	0	0	4	4.29E-07	NO
Q9UBB9	TFIP11	S767	Q9Y228	TRAF3IP3	T183	84	0	0	4	4.29E-07	NO
Q9UBB9	TFIP11	S768	Q9Y228	TRAF3IP3	T183	84	0	0	4	4.29E-07	NO
Q9UBB9	TFIP11	T779	Q9Y228	TRAF3IP3	T183	84	0	0	4	4.29E-07	NO
P25786	PSMA1	S14	Q9Y2D8	SSX2IP	T454	84	0	0	4	4.29E-07	NO
P55081	MFAP1	S432	Q9Y2D8	SSX2IP	T454	84	0	0	4	4.29E-07	NO
Q08379	GOLGA2	S37	Q9Y2J4	AMOTL2	S759	84	0	0	4	4.29E-07	NO
Q9ULV0	MYO5B	S1446	Q9Y2J4	AMOTL2	S759	84	0	0	4	4.29E-07	NO
Q08379	GOLGA2	S953	Q9Y3Q8	TSC22D4	S370	84	0	0	4	4.29E-07	NO
P13196	ALAS1	Y216	Q9Y473	ZNF175	Y175	84	0	0	4	4.29E-07	NO
P25786	PSMA1	S14	Q9Y6D9	MAD1L1	S16	84	0	0	4	4.29E-07	NO
P55081	MFAP1	S432	Q9Y6D9	MAD1L1	S16	84	0	0	4	4.29E-07	NO
Q13625	TP53BP2	Y664	Q8WWY3	PRPF31	T455	64	12	1	11	4.35E-07	NO
Q13895	BYSL	S98	Q9UJX2	CDC23	T596	64	1	12	11	4.35E-07	NO
P55081	MFAP1	S118	Q9Y6D9	MAD1L1	S428	64	1	12	11	4.35E-07	NO
P60709	ACTB	Y294	Q9Y281	CFL2	Y85	26	3	20	39	4.50E-07	YES
P63261	ACTG1	Y294	Q9Y281	CFL2	Y85	26	3	20	39	4.50E-07	YES
P42768	WAS	Y291	O43639	NCK2	Y110	34	14	7	33	4.56E-07	NO
Q05397	PTK2	S574	P07947	YES1	Y194	33	17	5	33	4.57E-07	NO
Q9NX63	CHCHD3	S50	Q9Y2D8	SSX2IP	S312	64	3	9	12	4.58E-07	NO
P07910	HNRNPC	S233	P52292	KPNA2	S62	59	7	7	15	4.61E-07	NO
Q14511	NEDD9	Y241	O75815	BCAR3	Y429	42	0	27	19	4.66E-07	NO
P40763	STAT3	S701	P43405	SYK	Y348	45	15	5	23	4.80E-07	NO
P61978	HNRNPK	S284	O60293	ZFC3H1	S352	53	5	12	18	4.83E-07	NO
P60709	ACTB	Y91	P23528	CFL1	Y68	18	5	12	53	4.83E-07	YES
P61978	HNRNPK	S284	Q8WWY3	PRPF31	T455	53	5	12	18	4.83E-07	NO
P61978	HNRNPK	Y449	P98179	RBM3	Y127	56	17	1	14	4.86E-07	NO
Q5EBL8	PDZD11	Y10	Q9HAU0	PLEKHA5	Y353	56	1	17	14	4.86E-07	NO
Q12929	EPS8	Y774	Q9UQB8	BAIAP2	Y505	39	6	15	28	4.91E-07	NO
O00560	SDCBP	Y91	Q9H5V8	CDCP1	Y806	47	6	13	22	4.98E-07	NO
O00505	KPNA3	S60	Q9NR30	DDX21	S121	52	10	7	19	5.00E-07	NO
P60709	ACTB	Y166	P23528	CFL1	Y68	26	18	4	40	5.02E-07	YES
P63261	ACTG1	Y166	P23528	CFL1	Y68	26	18	4	40	5.02E-07	YES
P60709	ACTB	Y218	P63261	ACTG1	S52	36	14	7	31	5.02E-07	YES
P60709	ACTB	S52	P63261	ACTG1	Y218	36	7	14	31	5.02E-07	YES
P61978	HNRNPK	S379	P38159	RBMX	S208	56	12	4	16	5.07E-07	NO
Q13094	LCP2	T341	O43639	NCK2	T92	67	12	0	9	5.14E-07	NO
P61978	HNRNPK	Y449	P38159	RBMX	Y313	69	4	5	10	5.22E-07	NO
P61978	HNRNPK	Y449	P43243	MATR3	S234	69	4	5	10	5.22E-07	NO
P60709	ACTB	Y218	P63261	ACTG1	Y294	27	23	2	36	5.25E-07	YES
P60709	ACTB	Y294	P63261	ACTG1	Y218	27	2	23	36	5.25E-07	YES
Q14011	CIRBP	Y164	P61978	HNRNPK	Y280	68	8	2	10	5.25E-07	NO
Q14011	CIRBP	Y164	P61978	HNRNPK	Y371	68	8	2	10	5.25E-07	NO
P07910	HNRNPC	S253	P63165	SUMO1	S2	68	2	8	10	5.25E-07	NO
Q32MZ4	LRRFIP1	Y597	Q9NPJ6	MED4	S32	68	2	8	10	5.25E-07	NO
Q16629	SRSF7	S194	Q9Y383	LUC7L2	S18	68	8	2	10	5.25E-07	NO
P19012	KRT15	Y119	O00459	PIK3R2	Y467	46	20	2	20	5.34E-07	NO
P61978	HNRNPK	T440	O60293	ZFC3H1	S28	81	2	0	5	5.36E-07	NO
P61978	HNRNPK	T440	O60293	ZFC3H1	S805	81	2	0	5	5.36E-07	NO
Q96R06	SPAG5	S43	O60293	ZFC3H1	S28	81	2	0	5	5.36E-07	NO
Q96R06	SPAG5	S66	O60293	ZFC3H1	S28	81	2	0	5	5.36E-07	NO
P11142	HSPA8	S40	O95817	BAG3	Y86	81	2	0	5	5.36E-07	NO
Q16512	PKN1	S537	P08670	VIM	S25	81	0	2	5	5.36E-07	NO
P09012	SNRPA	T131	P38159	RBMX	S277	81	2	0	5	5.36E-07	NO
P61978	HNRNPK	T440	P38159	RBMX	S273	81	2	0	5	5.36E-07	NO
P62306	SNRPF	S2	P38432	COIL	S271	81	2	0	5	5.36E-07	NO
P62306	SNRPF	S2	P38432	COIL	S489	81	2	0	5	5.36E-07	NO
P62306	SNRPF	S2	P38432	COIL	S566	81	2	0	5	5.36E-07	NO
P62306	SNRPF	S2	P38432	COIL	T456	81	2	0	5	5.36E-07	NO
P23497	SP100	S407	P45973	CBX5	S97	81	0	2	5	5.36E-07	NO
Q5VZL5	ZMYM4	S1181	P49711	CTCF	S610	81	0	2	5	5.36E-07	NO
P78362	SRPK2	T547	P51116	FXR2	S566	81	2	0	5	5.36E-07	NO
Q13895	BYSL	S167	P51116	FXR2	S566	81	2	0	5	5.36E-07	NO
P52597	HNRNPF	S187	P52272	HNRNPM	S618	81	2	0	5	5.36E-07	NO
Q08379	GOLGA2	S131	P56524	HDAC4	S636	81	2	0	5	5.36E-07	NO
Q9Y263	PLAA	S678	Q04323	UBXN1	S202	81	2	0	5	5.36E-07	NO
Q9UER7	DAXX	S424	Q08379	GOLGA2	S131	81	0	2	5	5.36E-07	NO
Q9UBT7	CTNNAL1	Y536	Q0VDD7	C19orf57	S476	81	0	2	5	5.36E-07	NO
Q16637	SMN2	S8	Q13427	PPIG	S696	81	0	2	5	5.36E-07	NO
P23497	SP100	S407	Q14498	RBM39	S341	81	0	2	5	5.36E-07	NO
Q13137	CALCOCO2	Y204	Q2TBE0	CWF19L2	Y633	81	0	2	5	5.36E-07	NO
Q13137	CALCOCO2	Y358	Q6NYC8	PPP1R18	S490	81	2	0	5	5.36E-07	NO
Q9UBB9	TFIP11	S144	Q6NYC8	PPP1R18	S195	81	2	0	5	5.36E-07	NO
P41227	NAA10	S205	Q6W2J9	BCOR	S336	81	0	2	5	5.36E-07	NO
Q14566	MCM6	S271	Q7L590	MCM10	T85	81	2	0	5	5.36E-07	NO
Q14566	MCM6	S413	Q7L590	MCM10	T85	81	2	0	5	5.36E-07	NO
Q13137	CALCOCO2	Y358	Q7Z3B3	KANSL1	T828	81	2	0	5	5.36E-07	NO
Q13137	CALCOCO2	Y358	Q8WUI4	HDAC7	S181	81	2	0	5	5.36E-07	NO
P61978	HNRNPK	T440	Q8WWY3	PRPF31	S445	81	2	0	5	5.36E-07	NO
Q13137	CALCOCO2	Y358	Q8WWY3	PRPF31	S445	81	2	0	5	5.36E-07	NO
Q13625	TP53BP2	S569	Q92844	TANK	S225	81	2	0	5	5.36E-07	NO
P38432	COIL	S271	Q96HC4	PDLIM5	S309	81	0	2	5	5.36E-07	NO
P38432	COIL	S489	Q96HC4	PDLIM5	S309	81	0	2	5	5.36E-07	NO
P38432	COIL	S566	Q96HC4	PDLIM5	S309	81	0	2	5	5.36E-07	NO
P38432	COIL	T456	Q96HC4	PDLIM5	S309	81	0	2	5	5.36E-07	NO
Q13137	CALCOCO2	Y204	Q96T37	RBM15	Y546	81	0	2	5	5.36E-07	NO
Q92841	DDX17	S572	Q96T37	RBM15	Y126	81	0	2	5	5.36E-07	NO
Q9NQC3	RTN4	S121	Q9BQ24	ZFYVE21	S32	81	0	2	5	5.36E-07	NO
P51116	FXR2	T598	Q9BU76	C1orf35	T215	81	0	2	5	5.36E-07	NO
O60504	SORBS3	S547	Q9BUJ2	HNRNPUL1	T209	81	2	0	5	5.36E-07	NO
Q9UJX2	CDC23	T562	Q9H8Y8	GORASP2	T225	81	2	0	5	5.36E-07	NO
Q9UQR1	ZNF148	T670	Q9H8Y8	GORASP2	T225	81	2	0	5	5.36E-07	NO
Q13137	CALCOCO2	Y358	Q9HC52	CBX8	S265	81	2	0	5	5.36E-07	NO
O00233	PSMD9	Y70	Q9NZQ3	NCKIPSD	S147	81	0	2	5	5.36E-07	NO
Q08379	GOLGA2	S131	Q9UHB7	AFF4	S499	81	2	0	5	5.36E-07	NO
Q9UBB9	TFIP11	S144	Q9UHR5	SAP30BP	S43	81	2	0	5	5.36E-07	NO
P38432	COIL	S271	Q9UJX2	CDC23	T562	81	0	2	5	5.36E-07	NO
P38432	COIL	T456	Q9UJX2	CDC23	T562	81	0	2	5	5.36E-07	NO
Q9UBB9	TFIP11	S144	Q9UK58	CCNL1	S374	81	2	0	5	5.36E-07	NO
P55072	VCP	T509	Q9UNZ2	NSFL1C	S140	81	2	0	5	5.36E-07	NO
P55072	VCP	T509	Q9UNZ2	NSFL1C	S272	81	2	0	5	5.36E-07	NO
P55072	VCP	S787	Q9Y263	PLAA	S678	81	0	2	5	5.36E-07	NO
P60709	ACTB	Y198	P23528	CFL1	Y68	17	4	13	54	5.38E-07	YES
P63261	ACTG1	Y198	P23528	CFL1	Y68	17	4	13	54	5.38E-07	YES
P26196	DDX6	Y473	Q13137	CALCOCO2	Y204	74	0	7	7	5.41E-07	NO
P78362	SRPK2	T498	Q15287	RNPS1	S155	74	7	0	7	5.41E-07	NO
Q14511	NEDD9	Y214	Q15654	TRIP6	Y131	40	0	28	20	5.44E-07	NO
Q05397	PTK2	Y925	P07947	YES1	Y446	32	19	4	33	5.54E-07	NO
P40763	STAT3	S701	P43405	SYK	Y352	40	20	3	25	5.66E-07	NO
P60709	ACTB	Y362	P63261	ACTG1	Y188	47	16	4	21	5.67E-07	YES
P60709	ACTB	Y188	P63261	ACTG1	Y362	47	4	16	21	5.67E-07	YES
P61978	HNRNPK	Y323	P98179	RBM3	Y127	46	8	11	23	5.79E-07	NO
Q14511	NEDD9	Y241	O75815	BCAR3	Y117	37	5	17	29	5.90E-07	NO
Q05397	PTK2	Y576	P07947	YES1	Y446	14	0	22	52	5.90E-07	NO
Q16637	SMN2	T25	Q13427	PPIG	S745	62	4	9	13	6.09E-07	NO
P34932	HSPA4	Y723	Q6RW13	AGTRAP	Y133	62	9	4	13	6.09E-07	NO
O95983	MBD3	S85	Q8WXI9	GATAD2B	T120	59	3	12	14	6.20E-07	NO
Q05397	PTK2	Y577	P07947	YES1	Y222	11	8	3	66	6.34E-07	NO
Q13177	PAK2	S2	O60504	SORBS3	S348	76	2	3	7	6.37E-07	NO
Q96C92	SDCCAG3	S243	P0C1Z6	TFPT	T207	76	2	3	7	6.37E-07	NO
P02538	KRT6A	Y341	P13646	KRT13	Y12	76	2	3	7	6.37E-07	NO
P04259	KRT6B	Y341	P13646	KRT13	Y12	76	2	3	7	6.37E-07	NO
P19013	KRT4	Y329	P13646	KRT13	Y12	76	2	3	7	6.37E-07	NO
P35908	KRT2	Y356	P13646	KRT13	Y12	76	2	3	7	6.37E-07	NO
P98179	RBM3	Y125	P38159	RBMX	S287	76	2	3	7	6.37E-07	NO
P23497	SP100	S410	P45973	CBX5	S13	76	3	2	7	6.37E-07	NO
P13646	KRT13	Y12	P48668	KRT6C	Y341	76	3	2	7	6.37E-07	NO
P60709	ACTB	Y143	P60981	DSTN	Y85	76	3	2	7	6.37E-07	YES
P63261	ACTG1	Y143	P60981	DSTN	Y85	76	3	2	7	6.37E-07	YES
P08727	KRT19	S10	Q6NYC8	PPP1R18	S224	76	3	2	7	6.37E-07	NO
Q9BUZ4	TRAF4	S426	Q7Z3B3	KANSL1	S249	76	3	2	7	6.37E-07	NO
P52597	HNRNPF	Y266	Q92734	TFG	Y399	76	2	3	7	6.37E-07	NO
Q9UBB9	TFIP11	Y279	Q96GY3	LIN37	S182	76	3	2	7	6.37E-07	NO
Q92917	GPKOW	T216	Q9BRD0	BUD13	S407	76	2	3	7	6.37E-07	NO
P41743	PRKCI	T564	Q9BYG5	PARD6B	Y101	76	2	3	7	6.37E-07	NO
Q9UHY1	NRBP1	S2	Q9Y3Q8	TSC22D4	S279	76	3	2	7	6.37E-07	NO
Q16637	SMN2	S31	Q13427	PPIG	S744	60	2	13	13	6.39E-07	NO
Q14011	CIRBP	Y164	P38159	RBMX	Y313	71	5	3	9	6.45E-07	NO
P26196	DDX6	Y473	Q9NRA8	EIF4ENIF1	S587	71	3	5	9	6.45E-07	NO
Q5EBL8	PDZD11	Y7	Q9HAU0	PLEKHA5	Y398	49	17	3	19	6.60E-07	NO
P61978	HNRNPK	Y380	P43243	MATR3	Y202	65	2	10	11	6.66E-07	NO
Q09666	AHNAK	S5752	Q5SY16	NOL9	S487	60	0	17	11	6.71E-07	NO
P60709	ACTB	Y188	P23528	CFL1	Y117	42	9	11	26	6.76E-07	YES
P63261	ACTG1	Y188	P23528	CFL1	Y117	42	9	11	26	6.76E-07	YES
P60709	ACTB	Y188	P60981	DSTN	Y117	42	9	11	26	6.76E-07	YES
P63261	ACTG1	Y188	P60981	DSTN	Y117	42	9	11	26	6.76E-07	YES
P60709	ACTB	Y188	Q9Y281	CFL2	Y117	42	9	11	26	6.76E-07	YES
P63261	ACTG1	Y188	Q9Y281	CFL2	Y117	42	9	11	26	6.76E-07	YES
P60709	ACTB	Y218	P63261	ACTG1	Y198	21	29	0	38	6.76E-07	YES
P60709	ACTB	Y198	P63261	ACTG1	Y218	21	0	29	38	6.76E-07	YES
Q14511	NEDD9	Y223	O75815	BCAR3	Y341	70	10	0	8	6.81E-07	NO
O43765	SGTA	T81	P46379	BAG6	T350	70	0	10	8	6.81E-07	NO
Q99961	SH3GL1	S288	Q13330	MTA1	S386	70	0	10	8	6.81E-07	NO
P38432	COIL	T122	Q96HC4	PDLIM5	Y125	70	0	10	8	6.81E-07	NO
Q13247	SRSF6	S299	Q9Y383	LUC7L2	S18	70	10	0	8	6.81E-07	NO
P40763	STAT3	T708	P43405	SYK	Y352	38	17	5	28	6.81E-07	NO
P09467	FBP1	Y265	O00757	FBP2	Y216	57	19	0	12	6.87E-07	NO
Q5EBL8	PDZD11	Y10	Q9HAU0	PLEKHA5	Y366	57	0	19	12	6.87E-07	NO
P60709	ACTB	T297	P63261	ACTG1	Y188	46	15	5	22	7.03E-07	YES
P60709	ACTB	Y188	P63261	ACTG1	T297	46	5	15	22	7.03E-07	YES
Q12929	EPS8	S494	Q9UQB8	BAIAP2	Y505	53	19	1	15	7.07E-07	NO
P13647	KRT5	Y66	P19012	KRT15	Y60	63	0	15	10	7.24E-07	NO
Q13247	SRSF6	S303	Q9Y383	LUC7L2	S384	63	0	15	10	7.24E-07	NO
Q9Y281	CFL2	Y82	P60981	DSTN	Y117	51	18	2	17	7.29E-07	NO
P23528	CFL1	Y117	Q9Y281	CFL2	Y82	51	2	18	17	7.29E-07	NO
P60709	ACTB	Y169	P23528	CFL1	Y117	39	7	14	28	7.35E-07	YES
P63261	ACTG1	Y169	P23528	CFL1	Y117	39	7	14	28	7.35E-07	YES
P60709	ACTB	Y169	P60981	DSTN	Y117	39	7	14	28	7.35E-07	YES
P63261	ACTG1	Y169	P60981	DSTN	Y117	39	7	14	28	7.35E-07	YES
P60709	ACTB	Y169	Q9Y281	CFL2	Y117	39	7	14	28	7.35E-07	YES
P63261	ACTG1	Y169	Q9Y281	CFL2	Y117	39	7	14	28	7.35E-07	YES
P47897	QARS	Y491	Q99081	TCF12	T560	64	8	4	12	7.36E-07	NO
O43399	TPD52L2	Y106	Q9Y371	SH3GLB1	Y80	61	11	3	13	7.46E-07	NO
Q09666	AHNAK	S5448	Q5SY16	NOL9	S487	66	1	11	10	7.49E-07	NO
P06241	FYN	Y185	O43281	EFS	Y163	38	2	23	25	7.53E-07	NO
P40763	STAT3	S701	P43405	SYK	Y323	29	31	0	28	7.57E-07	NO
P61978	HNRNPK	Y371	P29597	TYK2	Y1054	69	1	9	9	7.64E-07	NO
P61978	HNRNPK	Y280	P43243	MATR3	Y214	69	1	9	9	7.64E-07	NO
P61978	HNRNPK	Y280	P98179	RBM3	Y125	69	1	9	9	7.64E-07	NO
O95817	BAG3	Y240	Q15038	DAZAP2	Y165	69	1	9	9	7.64E-07	NO
Q32MZ4	LRRFIP1	Y597	Q9C0F1	CEP44	S311	69	1	9	9	7.64E-07	NO
O00505	KPNA3	S56	Q9NR30	DDX21	S71	69	9	1	9	7.64E-07	NO
Q14511	NEDD9	Y629	O75815	BCAR3	Y117	49	14	5	20	7.81E-07	NO
P60709	ACTB	Y218	P63261	ACTG1	Y53	24	26	1	37	7.87E-07	YES
Q05397	PTK2	Y570	P07947	YES1	Y537	15	10	5	58	7.88E-07	NO
P23528	CFL1	T88	Q9Y281	CFL2	Y82	60	5	9	14	7.96E-07	NO
P54105	CLNS1A	Y214	P11171	EPB41	Y660	47	18	3	20	7.98E-07	NO
P13647	KRT5	Y361	P19012	KRT15	Y60	73	2	5	8	8.03E-07	NO
Q13247	SRSF6	S314	Q9Y383	LUC7L2	S384	73	2	5	8	8.03E-07	NO
P61978	HNRNPK	Y449	P38159	RBMX	Y288	72	1	7	8	8.31E-07	NO
O43463	SUV39H1	S391	P45973	CBX5	S92	72	1	7	8	8.31E-07	NO
P62993	GRB2	Y160	P61978	HNRNPK	Y449	72	7	1	8	8.31E-07	NO
Q9UER7	DAXX	S671	Q9Y2D8	SSX2IP	S312	72	7	1	8	8.31E-07	NO
O95817	BAG3	Y247	Q96B67	ARRDC3	Y382	55	1	18	14	8.50E-07	NO
P61978	HNRNPK	S284	P38159	RBMX	S208	50	8	10	20	8.50E-07	NO
P61978	HNRNPK	Y280	P38159	RBMX	Y285	62	8	5	13	8.51E-07	NO
Q96R06	SPAG5	S401	O60293	ZFC3H1	S1303	77	5	0	6	8.53E-07	NO
Q96R06	SPAG5	S401	O60293	ZFC3H1	S1304	77	5	0	6	8.53E-07	NO
Q96R06	SPAG5	S401	O60293	ZFC3H1	S809	77	5	0	6	8.53E-07	NO
P17980	PSMC3	S9	O60341	KDM1A	S166	77	5	0	6	8.53E-07	NO
Q16512	PKN1	S562	P08670	VIM	S66	77	0	5	6	8.53E-07	NO
P61978	HNRNPK	Y369	P43243	MATR3	Y413	77	0	5	6	8.53E-07	NO
P61978	HNRNPK	Y369	P43243	MATR3	Y784	77	0	5	6	8.53E-07	NO
Q96R06	SPAG5	S401	Q7Z3B3	KANSL1	S991	77	5	0	6	8.53E-07	NO
Q96R06	SPAG5	S401	Q7Z3B3	KANSL1	T1003	77	5	0	6	8.53E-07	NO
Q13625	TP53BP2	S480	Q8NCE2	MTMR14	S580	77	0	5	6	8.53E-07	NO
Q96AT1	KIAA1143	S146	Q8TAP6	CEP76	S83	77	0	5	6	8.53E-07	NO
Q13895	BYSL	Y49	Q96GA3	LTV1	Y66	77	0	5	6	8.53E-07	NO
P0C1Z6	TFPT	S252	Q96GN5	CDCA7L	S105	77	0	5	6	8.53E-07	NO
P0C1Z6	TFPT	S252	Q96GN5	CDCA7L	S108	77	0	5	6	8.53E-07	NO
P0C1Z6	TFPT	S252	Q96GN5	CDCA7L	S117	77	0	5	6	8.53E-07	NO
P46087	NOP2	S181	Q96GN5	CDCA7L	S105	77	0	5	6	8.53E-07	NO
P46087	NOP2	S181	Q96GN5	CDCA7L	S108	77	0	5	6	8.53E-07	NO
P46087	NOP2	S181	Q96GN5	CDCA7L	S117	77	0	5	6	8.53E-07	NO
P46087	NOP2	T185	Q96GN5	CDCA7L	S105	77	0	5	6	8.53E-07	NO
P46087	NOP2	T185	Q96GN5	CDCA7L	S108	77	0	5	6	8.53E-07	NO
P46087	NOP2	T185	Q96GN5	CDCA7L	S117	77	0	5	6	8.53E-07	NO
P38432	COIL	T303	Q96HC4	PDLIM5	S137	77	0	5	6	8.53E-07	NO
P38432	COIL	T303	Q96HC4	PDLIM5	S313	77	0	5	6	8.53E-07	NO
Q92841	DDX17	T569	Q96T37	RBM15	S128	77	5	0	6	8.53E-07	NO
Q92841	DDX17	S571	Q96T37	RBM15	S127	77	0	5	6	8.53E-07	NO
P45973	CBX5	S14	Q9BZ95	WHSC1L1	T456	77	0	5	6	8.53E-07	NO
P45973	CBX5	S14	Q9H5I1	SUV39H2	S384	77	0	5	6	8.53E-07	NO
P45973	CBX5	S14	Q9H5I1	SUV39H2	S388	77	0	5	6	8.53E-07	NO
Q9UJU6	DBNL	Y334	Q9H788	SH2D4A	S316	77	0	5	6	8.53E-07	NO
Q9UJU6	DBNL	Y334	Q9H788	SH2D4A	S317	77	0	5	6	8.53E-07	NO
Q08117	AES	S196	Q9H8Y8	GORASP2	S451	77	5	0	6	8.53E-07	NO
Q13625	TP53BP2	S480	Q9Y2D8	SSX2IP	S536	77	0	5	6	8.53E-07	NO
Q16629	SRSF7	S196	Q9Y383	LUC7L2	S383	77	0	5	6	8.53E-07	NO
P40763	STAT3	T708	P43405	SYK	Y323	28	27	1	32	8.58E-07	NO
Q13177	PAK2	T169	O60504	SORBS3	S530	66	13	0	9	8.71E-07	NO
P02538	KRT6A	S60	P19012	KRT15	Y119	66	13	0	9	8.71E-07	NO
P04259	KRT6B	Y360	P19012	KRT15	Y119	66	13	0	9	8.71E-07	YES
P19012	KRT15	Y119	P48668	KRT6C	S60	66	0	13	9	8.71E-07	NO
Q05397	PTK2	Y576	P07947	YES1	Y223	12	2	12	62	8.73E-07	NO
Q99873	PRMT1	Y299	O43390	HNRNPR	Y434	60	1	15	12	9.00E-07	NO
O43741	PRKAB2	S183	O43597	SPRY2	S139	81	1	1	5	9.10E-07	NO
Q16512	PKN1	S533	P08670	VIM	S83	81	1	1	5	9.10E-07	NO
Q16512	PKN1	S561	P08670	VIM	S325	81	1	1	5	9.10E-07	NO
Q16512	PKN1	S561	P08670	VIM	S66	81	1	1	5	9.10E-07	NO
Q16512	PKN1	S561	P08670	VIM	S83	81	1	1	5	9.10E-07	NO
Q12800	TFCP2	S343	Q13427	PPIG	S198	81	1	1	5	9.10E-07	NO
O43741	PRKAB2	S183	Q5VWN6	FAM208B	T2011	81	1	1	5	9.10E-07	NO
P41227	NAA10	S186	Q6W2J9	BCOR	S1410	81	1	1	5	9.10E-07	NO
O95983	MBD3	S56	Q8TAP6	CEP76	S83	81	1	1	5	9.10E-07	NO
Q9Y295	DRG1	Y262	Q8WU90	ZC3H15	Y137	81	1	1	5	9.10E-07	NO
Q9Y295	DRG1	Y305	Q8WU90	ZC3H15	Y137	81	1	1	5	9.10E-07	NO
O60504	SORBS3	S395	Q8WV44	TRIM41	S447	81	1	1	5	9.10E-07	NO
Q92841	DDX17	T569	Q96T37	RBM15	S127	81	1	1	5	9.10E-07	NO
P25786	PSMA1	S110	Q99081	TCF12	T313	81	1	1	5	9.10E-07	NO
P41227	NAA10	Y138	Q9C0F1	CEP44	S313	81	1	1	5	9.10E-07	NO
O14936	CASK	Y789	Q9H788	SH2D4A	S316	81	1	1	5	9.10E-07	NO
O14936	CASK	Y789	Q9H788	SH2D4A	S317	81	1	1	5	9.10E-07	NO
O43482	OIP5	T221	Q9NRA8	EIF4ENIF1	S513	81	1	1	5	9.10E-07	NO
O14964	HGS	S243	Q9P2B4	CTTNBP2NL	Y533	81	1	1	5	9.10E-07	NO
O14964	HGS	S243	Q9UBV8	PEF1	Y133	81	1	1	5	9.10E-07	NO
Q16512	PKN1	S562	P08670	VIM	S459	70	7	2	9	9.32E-07	NO
Q9UBB9	TFIP11	S98	P0C1Z6	TFPT	S252	70	2	7	9	9.32E-07	NO
O43765	SGTA	S77	Q6UN15	FIP1L1	S304	70	2	7	9	9.32E-07	NO
O43765	SGTA	S77	Q9Y624	F11R	S287	70	2	7	9	9.32E-07	NO
Q14498	RBM39	S337	O75400	PRPF40A	S885	75	5	1	7	9.44E-07	NO
O00560	SDCBP	Y50	Q16629	SRSF7	Y34	75	1	5	7	9.44E-07	NO
Q9UJX2	CDC23	T596	Q9H8Y8	GORASP2	T222	75	1	5	7	9.44E-07	NO
O43482	OIP5	T14	Q9NRA8	EIF4ENIF1	T215	75	1	5	7	9.44E-07	NO
Q13625	TP53BP2	Y664	Q9NU19	TBC1D22B	S114	75	1	5	7	9.44E-07	NO
Q9UJX2	CDC23	T596	Q9Y2D8	SSX2IP	S540	75	1	5	7	9.44E-07	NO
P98179	RBM3	Y129	P38159	RBMX	Y313	51	0	23	14	9.49E-07	NO
P61978	HNRNPK	Y280	P38159	RBMX	Y206	66	4	7	11	9.52E-07	NO
P61978	HNRNPK	Y280	P38159	RBMX	Y214	66	4	7	11	9.52E-07	NO
P61978	HNRNPK	Y371	P38159	RBMX	Y206	66	4	7	11	9.52E-07	NO
P55081	MFAP1	S132	P51116	FXR2	S601	66	7	4	11	9.52E-07	NO
P55081	MFAP1	S133	P51116	FXR2	S601	66	7	4	11	9.52E-07	NO
P98179	RBM3	Y151	P38159	RBMX	Y214	63	3	10	12	9.67E-07	NO
Q16637	SMN2	T25	Q13427	PPIG	S290	63	3	10	12	9.67E-07	NO
Q16637	SMN2	T25	Q13427	PPIG	S744	63	3	10	12	9.67E-07	NO
P10398	ARAF	Y302	Q6RW13	AGTRAP	Y133	63	10	3	12	9.67E-07	NO
P60709	ACTB	S33	Q9Y281	CFL2	Y82	62	6	7	13	9.99E-07	YES
P63261	ACTG1	S33	Q9Y281	CFL2	Y82	62	6	7	13	9.99E-07	YES
Q9NYB9	ABI2	Y371	O75886	STAM2	S372	73	0	8	7	1.01E-06	NO
P30260	CDC27	Y740	P21964	COMT	Y82	73	8	0	7	1.01E-06	NO
P61586	RHOA	Y156	Q15654	TRIP6	Y149	73	0	8	7	1.01E-06	NO
P61978	HNRNPK	Y449	Q8WVV9	HNRNPLL	S61	73	0	8	7	1.01E-06	NO
O95817	BAG3	Y86	Q96B67	ARRDC3	Y382	73	8	0	7	1.01E-06	NO
A7KAX9	ARHGAP32	Y889	Q9NYB9	ABI2	Y371	73	8	0	7	1.01E-06	NO
P41227	NAA10	S205	Q9Y2D8	SSX2IP	S312	73	8	0	7	1.01E-06	NO
Q16512	PKN1	S537	Q9Y2D8	SSX2IP	S312	73	8	0	7	1.01E-06	NO
Q9UER7	DAXX	S702	Q9Y2D8	SSX2IP	S312	73	8	0	7	1.01E-06	NO
Q13247	SRSF6	S119	Q9Y383	LUC7L2	T17	73	0	8	7	1.01E-06	NO
Q14511	NEDD9	Y631	O75815	BCAR3	Y42	53	8	9	18	1.01E-06	NO
O43765	SGTA	T81	Q9Y624	F11R	S284	64	6	6	12	1.05E-06	NO
O43639	NCK2	S104	A7KAX9	ARHGAP32	Y1704	78	3	1	6	1.05E-06	NO
Q13094	LCP2	T341	O43639	NCK2	S104	78	1	3	6	1.05E-06	NO
Q13094	LCP2	T341	O75886	STAM2	S372	78	1	3	6	1.05E-06	NO
P13646	KRT13	Y194	P12882	MYH1	Y820	78	1	3	6	1.05E-06	NO
P98179	RBM3	S147	P38159	RBMX	S277	78	1	3	6	1.05E-06	NO
Q01850	CDR2	S310	P40222	TXLNA	S514	78	3	1	6	1.05E-06	NO
P23497	SP100	S410	P45973	CBX5	S12	78	1	3	6	1.05E-06	NO
Q16637	SMN2	S8	Q13427	PPIG	S415	78	3	1	6	1.05E-06	NO
Q92841	DDX17	S572	Q96T37	RBM15	S765	78	3	1	6	1.05E-06	NO
Q9H4E7	DEF6	S597	Q9NRA8	EIF4ENIF1	Y214	78	3	1	6	1.05E-06	NO
A7KAX9	ARHGAP32	Y1520	Q9NYB9	ABI2	Y198	78	3	1	6	1.05E-06	NO
P62993	GRB2	Y160	Q9UQC2	GAB2	Y48	78	1	3	6	1.05E-06	NO
P60709	ACTB	Y188	P63261	ACTG1	Y294	27	24	2	35	1.06E-06	YES
P60709	ACTB	Y294	P63261	ACTG1	Y188	27	2	24	35	1.06E-06	YES
P12814	ACTN1	Y215	Q8IY33	MICALL2	Y59	57	12	4	15	1.07E-06	NO
Q12929	EPS8	Y45	Q9UQB8	BAIAP2	Y337	46	23	1	18	1.09E-06	NO
P98179	RBM3	Y129	P38159	RBMX	Y335	50	1	21	16	1.10E-06	NO
Q12929	EPS8	Y485	Q9UQB8	BAIAP2	S336	50	1	21	16	1.10E-06	NO
P55081	MFAP1	T267	Q9Y6D9	MAD1L1	S428	56	0	20	12	1.10E-06	NO
P61978	HNRNPK	S284	P43243	MATR3	S234	57	1	17	13	1.10E-06	NO
Q01850	CDR2	S311	O75069	TMCC2	S438	73	3	4	8	1.11E-06	NO
P49761	CLK3	S224	P78362	SRPK2	S494	73	3	4	8	1.11E-06	NO
P49761	CLK3	S224	P78362	SRPK2	S497	73	3	4	8	1.11E-06	NO
Q13895	BYSL	Y49	Q12929	EPS8	S495	73	4	3	8	1.11E-06	NO
Q13625	TP53BP2	Y664	Q9UQB8	BAIAP2	T360	73	3	4	8	1.11E-06	NO
O00560	SDCBP	Y91	Q92688	ANP32B	Y148	50	3	17	18	1.13E-06	NO
P98179	RBM3	Y151	P38159	RBMX	Y255	56	10	6	16	1.15E-06	NO
Q14511	NEDD9	Y629	O75815	BCAR3	Y341	59	4	11	14	1.15E-06	NO
P60709	ACTB	Y362	P23528	CFL1	Y82	59	4	11	14	1.15E-06	YES
P63261	ACTG1	Y362	P23528	CFL1	Y82	59	4	11	14	1.15E-06	YES
Q12929	EPS8	S494	Q9UQB8	BAIAP2	S336	66	6	5	11	1.16E-06	NO
Q05397	PTK2	Y570	P07947	YES1	Y194	21	4	17	46	1.17E-06	NO
O43765	SGTA	S301	Q0VAQ4	SMAGP	Y95	69	0	11	8	1.18E-06	NO
Q05519	SRSF11	S449	Q14498	RBM39	S117	69	0	11	8	1.18E-06	NO
P51116	FXR2	S603	Q9BU76	C1orf35	T219	69	0	11	8	1.18E-06	NO
P60709	ACTB	T89	Q9Y281	CFL2	Y82	69	11	0	8	1.18E-06	YES
P63261	ACTG1	T89	Q9Y281	CFL2	Y82	69	11	0	8	1.18E-06	YES
Q16637	SMN2	S31	Q13427	PPIG	S254	62	0	16	10	1.18E-06	NO
Q12846	STX4	Y251	O14662	STX16	Y214	59	2	14	13	1.20E-06	NO
Q13427	PPIG	S356	Q14498	RBM39	S136	51	11	7	19	1.21E-06	NO
Q13427	PPIG	S375	Q14498	RBM39	S97	53	22	0	13	1.23E-06	NO
Q14511	NEDD9	Y631	Q15654	TRIP6	Y55	58	3	13	14	1.23E-06	NO
Q14511	NEDD9	Y214	O75815	BCAR3	Y429	40	0	29	19	1.30E-06	NO
P13647	KRT5	Y361	P19012	KRT15	Y119	64	11	2	11	1.30E-06	NO
P61978	HNRNPK	S216	P43243	MATR3	S206	64	2	11	11	1.30E-06	NO
Q16637	SMN2	T25	Q13427	PPIG	S375	64	2	11	11	1.30E-06	NO
P09429	HMGB1	Y109	Q6RW13	AGTRAP	Y133	64	11	2	11	1.30E-06	NO
O60504	SORBS3	S530	Q9NU19	TBC1D22B	S116	64	2	11	11	1.30E-06	NO
O43765	SGTA	S77	Q6UN15	FIP1L1	S554	68	4	6	10	1.32E-06	NO
Q9UBB9	TFIP11	S98	Q7Z3B3	KANSL1	S268	68	4	6	10	1.32E-06	NO
Q16512	PKN1	T772	P08670	VIM	S39	61	10	4	13	1.32E-06	NO
Q13131	PRKAA1	S496	O43741	PRKAB2	S108	65	3	9	11	1.35E-06	NO
Q13554	CAMK2B	T287	Q93100	PHKB	S700	65	9	3	11	1.35E-06	NO
P26196	DDX6	Y473	Q96F86	EDC3	S161	65	9	3	11	1.35E-06	NO
Q99081	TCF12	T557	Q96MH2	HEXIM2	S29	65	3	9	11	1.35E-06	NO
P61978	HNRNPK	S216	O60293	ZFC3H1	S1303	65	1	12	10	1.36E-06	NO
P61978	HNRNPK	S216	O60293	ZFC3H1	S1304	65	1	12	10	1.36E-06	NO
P10809	HSPD1	S70	O75069	TMCC2	S438	65	1	12	10	1.36E-06	NO
P68363	TUBA1B	Y319	Q6RW13	AGTRAP	Y133	65	12	1	10	1.36E-06	NO
P55081	MFAP1	S52	Q96GN5	CDCA7L	S21	65	1	12	10	1.36E-06	NO
P55081	MFAP1	S53	Q96GN5	CDCA7L	S21	65	1	12	10	1.36E-06	NO
P60709	ACTB	Y362	P63261	ACTG1	Y169	43	20	3	22	1.37E-06	YES
P60709	ACTB	Y169	P63261	ACTG1	Y362	43	3	20	22	1.37E-06	YES
Q13427	PPIG	T611	Q14498	RBM39	S337	78	2	2	6	1.39E-06	NO
Q15311	RALBP1	S92	Q14687	GSE1	S826	78	2	2	6	1.39E-06	NO
Q15311	RALBP1	S92	Q14687	GSE1	S828	78	2	2	6	1.39E-06	NO
Q15311	RALBP1	S93	Q14687	GSE1	S826	78	2	2	6	1.39E-06	NO
Q15311	RALBP1	S93	Q14687	GSE1	S828	78	2	2	6	1.39E-06	NO
P14859	POU2F1	T276	Q7Z3K3	POGZ	S1338	78	2	2	6	1.39E-06	NO
Q14498	RBM39	S337	Q8IX15	HOMEZ	T451	78	2	2	6	1.39E-06	NO
P23497	SP100	S409	Q96JM7	L3MBTL3	S608	78	2	2	6	1.39E-06	NO
Q9UQR1	ZNF148	S665	Q9H8Y8	GORASP2	T222	78	2	2	6	1.39E-06	NO
Q9NYB9	ABI2	S368	Q9UBB9	TFIP11	S59	78	2	2	6	1.39E-06	NO
P41227	NAA10	S213	Q9Y2D8	SSX2IP	S540	78	2	2	6	1.39E-06	NO
Q53EZ4	CEP55	S428	Q9Y2D8	SSX2IP	S540	78	2	2	6	1.39E-06	NO
O00560	SDCBP	Y50	O95983	MBD3	S86	62	14	1	11	1.39E-06	NO
P07910	HNRNPC	S113	O00505	KPNA3	S14	80	0	3	5	1.43E-06	NO
Q14498	RBM39	S337	O75400	PRPF40A	S787	80	0	3	5	1.43E-06	NO
P26599	PTBP1	S141	P09012	SNRPA	T131	80	0	3	5	1.43E-06	NO
P54105	CLNS1A	T223	P11171	EPB41	S712	80	3	0	5	1.43E-06	NO
Q14011	CIRBP	Y142	P38159	RBMX	Y320	80	3	0	5	1.43E-06	NO
P23497	SP100	S409	P45973	CBX5	S97	80	0	3	5	1.43E-06	NO
Q5VZL5	ZMYM4	S110	P49711	CTCF	S610	80	0	3	5	1.43E-06	NO
Q5VZL5	ZMYM4	T107	P49711	CTCF	S610	80	0	3	5	1.43E-06	NO
P52597	HNRNPF	S187	P52272	HNRNPM	S432	80	3	0	5	1.43E-06	NO
P07910	HNRNPC	S113	P52292	KPNA2	S490	80	0	3	5	1.43E-06	NO
P61981	YWHAG	S46	P56524	HDAC4	S265	80	0	3	5	1.43E-06	NO
Q14011	CIRBP	S163	P61978	HNRNPK	T440	80	0	3	5	1.43E-06	NO
Q99961	SH3GL1	S287	Q13330	MTA1	S386	80	3	0	5	1.43E-06	NO
P23497	SP100	S409	Q14498	RBM39	S341	80	0	3	5	1.43E-06	NO
Q8N9N8	EIF1AD	S155	Q49A26	GLYR1	S540	80	0	3	5	1.43E-06	NO
Q8N9N8	EIF1AD	S159	Q49A26	GLYR1	S540	80	0	3	5	1.43E-06	NO
Q9H3S7	PTPN23	S1133	Q53EZ4	CEP55	S428	80	3	0	5	1.43E-06	NO
Q01974	ROR2	S449	Q5VZL5	ZMYM4	S110	80	3	0	5	1.43E-06	NO
Q01974	ROR2	S449	Q5VZL5	ZMYM4	T107	80	3	0	5	1.43E-06	NO
O76003	GLRX3	S117	Q6FI81	CIAPIN1	T136	80	3	0	5	1.43E-06	NO
Q9UBB9	TFIP11	S59	Q6NYC8	PPP1R18	S175	80	0	3	5	1.43E-06	NO
Q9UBB9	TFIP11	S59	Q6P444	MTFR2	S328	80	0	3	5	1.43E-06	NO
P14859	POU2F1	T270	Q7Z3K3	POGZ	T1368	80	3	0	5	1.43E-06	NO
O95365	ZBTB7A	S549	Q8IX15	HOMEZ	S351	80	0	3	5	1.43E-06	NO
Q14498	RBM39	S334	Q8IX15	HOMEZ	T451	80	3	0	5	1.43E-06	NO
Q14498	RBM39	S341	Q8IX15	HOMEZ	T451	80	3	0	5	1.43E-06	NO
Q14498	RBM39	S337	Q8IX15	HOMEZ	S351	80	0	3	5	1.43E-06	NO
Q9BUE0	MED18	S66	Q8IX15	HOMEZ	T451	80	3	0	5	1.43E-06	NO
P01100	FOS	S362	Q8N6T3	ARFGAP1	T189	80	3	0	5	1.43E-06	NO
Q8IXK0	PHC2	S621	Q92993	KAT5	S86	80	0	3	5	1.43E-06	NO
Q8WUB8	PHF10	S56	Q969R5	L3MBTL2	T76	80	3	0	5	1.43E-06	NO
Q15287	RNPS1	S27	Q96MH2	HEXIM2	S51	80	3	0	5	1.43E-06	NO
Q15287	RNPS1	S251	Q96MH2	HEXIM2	S42	80	0	3	5	1.43E-06	NO
Q13137	CALCOCO2	Y358	Q96T37	RBM15	S125	80	3	0	5	1.43E-06	NO
Q92841	DDX17	T570	Q96T37	RBM15	S125	80	3	0	5	1.43E-06	NO
Q9NWS9	ZNF446	S146	Q9BRK4	LZTS2	S570	80	3	0	5	1.43E-06	NO
P52597	HNRNPF	S187	Q9BUJ2	HNRNPUL1	S512	80	3	0	5	1.43E-06	NO
Q13625	TP53BP2	S569	Q9BUJ2	HNRNPUL1	S512	80	3	0	5	1.43E-06	NO
Q9UJX2	CDC23	T562	Q9H8Y8	GORASP2	T222	80	3	0	5	1.43E-06	NO
Q9UQR1	ZNF148	T670	Q9H8Y8	GORASP2	T222	80	3	0	5	1.43E-06	NO
Q13137	CALCOCO2	Y358	Q9HC52	CBX8	S256	80	3	0	5	1.43E-06	NO
O00505	KPNA3	S14	Q9NR30	DDX21	S168	80	3	0	5	1.43E-06	NO
O00505	KPNA3	S14	Q9NR30	DDX21	S171	80	3	0	5	1.43E-06	NO
O00505	KPNA3	S14	Q9NR30	DDX21	S173	80	3	0	5	1.43E-06	NO
O00505	KPNA3	S14	Q9NR30	DDX21	T315	80	3	0	5	1.43E-06	NO
O43482	OIP5	S225	Q9NRA8	EIF4ENIF1	S74	80	3	0	5	1.43E-06	NO
O43482	OIP5	S225	Q9NRA8	EIF4ENIF1	S78	80	3	0	5	1.43E-06	NO
O43482	OIP5	S225	Q9NRA8	EIF4ENIF1	S951	80	3	0	5	1.43E-06	NO
P52597	HNRNPF	S187	Q9NRA8	EIF4ENIF1	S74	80	3	0	5	1.43E-06	NO
P52597	HNRNPF	S187	Q9NRA8	EIF4ENIF1	S78	80	3	0	5	1.43E-06	NO
P52597	HNRNPF	S187	Q9NRA8	EIF4ENIF1	S951	80	3	0	5	1.43E-06	NO
P52597	HNRNPF	Y243	Q9NRA8	EIF4ENIF1	T215	80	3	0	5	1.43E-06	NO
Q01850	CDR2	Y280	Q9NU19	TBC1D22B	S114	80	3	0	5	1.43E-06	NO
Q01130	SRSF2	T29	Q9P209	CEP72	S237	80	3	0	5	1.43E-06	NO
Q14687	GSE1	S826	Q9P2K3	RCOR3	T376	80	0	3	5	1.43E-06	NO
Q14687	GSE1	S828	Q9P2K3	RCOR3	T376	80	0	3	5	1.43E-06	NO
Q14687	GSE1	S857	Q9P2K3	RCOR3	T376	80	0	3	5	1.43E-06	NO
Q14687	GSE1	S909	Q9P2K3	RCOR3	T376	80	0	3	5	1.43E-06	NO
O43482	OIP5	S225	Q9UBB9	TFIP11	S59	80	3	0	5	1.43E-06	NO
Q9UBB9	TFIP11	S144	Q9UHR5	SAP30BP	S113	80	3	0	5	1.43E-06	NO
Q13625	TP53BP2	S569	Q9Y2D8	SSX2IP	S540	80	3	0	5	1.43E-06	NO
Q92993	KAT5	S199	Q9Y2D8	SSX2IP	S540	80	3	0	5	1.43E-06	NO
Q9C086	INO80B	S97	Q9Y2D8	SSX2IP	S540	80	3	0	5	1.43E-06	NO
Q9UBB9	TFIP11	S144	Q9Y2D8	SSX2IP	S540	80	3	0	5	1.43E-06	NO
Q9UJX2	CDC23	S578	Q9Y2D8	SSX2IP	S540	80	3	0	5	1.43E-06	NO
Q14511	NEDD9	Y189	O75815	BCAR3	Y266	40	12	9	27	1.43E-06	NO
Q05397	PTK2	Y577	P07947	YES1	Y426	9	10	1	68	1.43E-06	NO
P60709	ACTB	T297	P63261	ACTG1	Y294	29	32	0	27	1.44E-06	YES
P60709	ACTB	Y294	P63261	ACTG1	T297	29	0	32	27	1.44E-06	YES
O14964	HGS	Y132	Q9NYB9	ABI2	Y213	23	8	12	45	1.45E-06	NO
P61978	HNRNPK	Y449	P38159	RBMX	Y214	68	5	5	10	1.47E-06	NO
P55081	MFAP1	S132	Q9Y2D8	SSX2IP	S312	68	5	5	10	1.47E-06	NO
P55081	MFAP1	S133	Q9Y2D8	SSX2IP	S312	68	5	5	10	1.47E-06	NO
P50995	ANXA11	Y279	Q92734	TFG	Y392	60	3	12	13	1.49E-06	NO
Q05397	PTK2	Y576	P07947	YES1	Y194	14	0	24	50	1.50E-06	NO
P60709	ACTB	T297	P63261	ACTG1	Y218	45	16	5	22	1.52E-06	YES
P60709	ACTB	Y218	P63261	ACTG1	T297	45	5	16	22	1.52E-06	YES
Q14011	CIRBP	Y164	P38159	RBMX	Y206	70	6	3	9	1.55E-06	NO
Q14011	CIRBP	Y164	P61978	HNRNPK	Y449	70	6	3	9	1.55E-06	NO
Q12929	EPS8	S662	Q96GS4	BORCS6	T196	70	6	3	9	1.55E-06	NO
O43639	NCK2	Y342	A7KAX9	ARHGAP32	Y1704	71	1	8	8	1.64E-06	NO
Q12846	STX4	S117	O15400	STX7	S129	71	8	1	8	1.64E-06	NO
Q13094	LCP2	T341	O43639	NCK2	Y342	71	8	1	8	1.64E-06	NO
O43765	SGTA	S307	P02786	TFRC	S19	71	1	8	8	1.64E-06	NO
P02538	KRT6A	Y278	P13646	KRT13	Y12	71	1	8	8	1.64E-06	NO
P02538	KRT6A	Y278	P13646	KRT13	Y194	71	1	8	8	1.64E-06	NO
P04259	KRT6B	Y278	P13646	KRT13	Y12	71	1	8	8	1.64E-06	NO
P04259	KRT6B	Y278	P13646	KRT13	Y194	71	1	8	8	1.64E-06	NO
P02538	KRT6A	Y278	P19012	KRT15	Y195	71	1	8	8	1.64E-06	YES
P04259	KRT6B	Y278	P19012	KRT15	Y195	71	1	8	8	1.64E-06	YES
P13647	KRT5	S64	P19012	KRT15	Y195	71	1	8	8	1.64E-06	NO
P49761	CLK3	S226	P38159	RBMX	S58	71	1	8	8	1.64E-06	NO
Q9UBB9	TFIP11	S98	P40222	TXLNA	S514	71	1	8	8	1.64E-06	NO
P13646	KRT13	Y12	P48668	KRT6C	Y278	71	8	1	8	1.64E-06	NO
P13646	KRT13	Y194	P48668	KRT6C	Y278	71	8	1	8	1.64E-06	NO
P19012	KRT15	Y195	P48668	KRT6C	Y278	71	8	1	8	1.64E-06	NO
P47897	QARS	Y491	Q9BUZ4	TRAF4	Y166	71	1	8	8	1.64E-06	NO
P62993	GRB2	Y160	Q9UQC2	GAB2	T391	71	8	1	8	1.64E-06	NO
Q16512	PKN1	S533	P08670	VIM	S42	76	6	0	6	1.71E-06	NO
P04259	KRT6B	Y356	P13646	KRT13	S427	76	6	0	6	1.71E-06	NO
Q13501	SQSTM1	S276	Q14145	KEAP1	Y33	76	0	6	6	1.71E-06	NO
Q13501	SQSTM1	S277	Q14145	KEAP1	Y33	76	0	6	6	1.71E-06	NO
Q9UJU6	DBNL	S274	Q9H788	SH2D4A	S316	76	0	6	6	1.71E-06	NO
Q9UJU6	DBNL	S274	Q9H788	SH2D4A	S317	76	0	6	6	1.71E-06	NO
Q13191	CBLB	Y363	Q9H8Y8	GORASP2	S245	76	0	6	6	1.71E-06	NO
Q9BWW4	SSBP3	T360	Q9NUY8	TBC1D23	S474	76	0	6	6	1.71E-06	NO
Q9Y265	RUVBL1	Y454	Q9Y230	RUVBL2	Y215	76	6	0	6	1.71E-06	NO
Q9UJX2	CDC23	T596	Q9Y2D8	SSX2IP	S536	76	0	6	6	1.71E-06	NO
Q16629	SRSF7	S194	Q9Y383	LUC7L2	S383	76	0	6	6	1.71E-06	NO
Q96R06	SPAG5	S401	Q9Y5N6	ORC6	T195	76	6	0	6	1.71E-06	NO
P61978	HNRNPK	S284	O60293	ZFC3H1	S1303	58	0	19	11	1.71E-06	NO
P61978	HNRNPK	S284	O60293	ZFC3H1	S1304	58	0	19	11	1.71E-06	NO
P61978	HNRNPK	S284	O60293	ZFC3H1	S809	58	0	19	11	1.71E-06	NO
Q16512	PKN1	S562	P08670	VIM	S214	75	2	4	7	1.71E-06	NO
P02538	KRT6A	Y360	P13646	KRT13	Y12	75	2	4	7	1.71E-06	NO
P02538	KRT6A	Y360	P13646	KRT13	Y194	75	2	4	7	1.71E-06	NO
P02538	KRT6A	Y360	P19012	KRT15	Y195	75	2	4	7	1.71E-06	YES
P13647	KRT5	Y283	P19012	KRT15	Y195	75	2	4	7	1.71E-06	NO
P23497	SP100	S410	P45973	CBX5	S14	75	4	2	7	1.71E-06	NO
P13646	KRT13	Y12	P48668	KRT6C	Y360	75	4	2	7	1.71E-06	NO
P13646	KRT13	Y194	P48668	KRT6C	Y360	75	4	2	7	1.71E-06	NO
P19012	KRT15	Y195	P48668	KRT6C	Y360	75	4	2	7	1.71E-06	NO
Q09666	AHNAK	S5099	Q5SY16	NOL9	S487	75	4	2	7	1.71E-06	NO
O60341	KDM1A	S166	Q6P597	KLC3	S466	75	2	4	7	1.71E-06	NO
Q9UER7	DAXX	S671	Q96GN5	CDCA7L	S21	75	4	2	7	1.71E-06	NO
Q9Y6A5	TACC3	S317	Q9BZE9	ASPSCR1	S500	75	2	4	7	1.71E-06	NO
Q13573	SNW1	Y430	Q9UBB9	TFIP11	Y279	75	2	4	7	1.71E-06	NO
Q13573	SNW1	Y433	Q9UBB9	TFIP11	Y279	75	2	4	7	1.71E-06	NO
P62993	GRB2	Y160	Q9UQC2	GAB2	S322	75	4	2	7	1.71E-06	NO
P62993	GRB2	Y160	Q9UQC2	GAB2	T265	75	4	2	7	1.71E-06	NO
P60709	ACTB	T297	P23528	CFL1	Y117	47	14	6	21	1.72E-06	YES
P63261	ACTG1	T297	P23528	CFL1	Y117	47	14	6	21	1.72E-06	YES
P60709	ACTB	T297	P60981	DSTN	Y117	47	14	6	21	1.72E-06	YES
P63261	ACTG1	T297	P60981	DSTN	Y117	47	14	6	21	1.72E-06	YES
P60709	ACTB	T297	Q9Y281	CFL2	Y117	47	14	6	21	1.72E-06	YES
P63261	ACTG1	T297	Q9Y281	CFL2	Y117	47	14	6	21	1.72E-06	YES
Q14498	RBM39	S136	Q66PJ3	ARL6IP4	S332	56	2	16	14	1.72E-06	NO
Q9NYB9	ABI2	Y213	Q5T5P2	KIAA1217	Y244	26	9	12	41	1.78E-06	NO
Q15654	TRIP6	Y149	O43639	NCK2	Y342	72	9	0	7	1.80E-06	NO
O00233	PSMD9	Y41	O43865	AHCYL1	Y28	72	9	0	7	1.80E-06	NO
O00233	PSMD9	Y70	O43865	AHCYL1	Y28	72	9	0	7	1.80E-06	NO
O43765	SGTA	S77	P02786	TFRC	S24	72	0	9	7	1.80E-06	NO
Q16512	PKN1	S537	P08670	VIM	S459	72	9	0	7	1.80E-06	NO
P51946	CCNH	T315	Q13136	PPFIA1	S239	72	0	9	7	1.80E-06	NO
P51946	CCNH	T315	Q13136	PPFIA1	S244	72	0	9	7	1.80E-06	NO
Q9UBB9	TFIP11	S98	Q6NYC8	PPP1R18	S195	72	0	9	7	1.80E-06	NO
O43765	SGTA	S77	Q6UN15	FIP1L1	S85	72	0	9	7	1.80E-06	NO
O43765	SGTA	S77	Q6UN15	FIP1L1	S87	72	0	9	7	1.80E-06	NO
P52597	HNRNPF	Y266	P52272	HNRNPM	Y681	72	6	2	8	1.83E-06	NO
Q16512	PKN1	T772	P08670	VIM	Y276	69	2	8	9	1.93E-06	NO
P61978	HNRNPK	Y369	P38159	RBMX	Y335	69	8	2	9	1.93E-06	NO
Q9UJU6	DBNL	Y334	Q9H788	SH2D4A	Y131	69	8	2	9	1.93E-06	NO
P61978	HNRNPK	Y280	P43243	MATR3	Y219	61	9	5	13	1.94E-06	NO
P61978	HNRNPK	Y371	P43243	MATR3	Y219	61	9	5	13	1.94E-06	NO
P05787	KRT8	Y282	P19012	KRT15	Y119	53	5	13	17	1.94E-06	NO
P63261	ACTG1	Y91	P23528	CFL1	Y68	17	5	13	53	1.94E-06	YES
P61978	HNRNPK	Y449	P29597	TYK2	Y433	62	11	3	12	1.94E-06	NO
Q05397	PTK2	Y861	P07947	YES1	Y446	26	11	10	41	1.95E-06	NO
Q9H8Y8	GORASP2	T222	P40222	TXLNA	S515	68	12	0	8	1.96E-06	NO
Q9NRA8	EIF4ENIF1	S74	P40222	TXLNA	S515	68	12	0	8	1.96E-06	NO
P62993	GRB2	Y209	Q9UQC2	GAB2	S480	68	0	12	8	1.96E-06	NO
Q13131	PRKAA1	S486	O43741	PRKAB2	S108	70	5	4	9	1.97E-06	NO
P62993	GRB2	Y209	Q9UQC2	GAB2	Y476	51	17	3	17	1.99E-06	NO
Q14498	RBM39	S337	O75400	PRPF40A	S883	74	6	1	7	2.02E-06	NO
Q66K14	TBC1D9B	S1238	Q969R5	L3MBTL2	T76	74	1	6	7	2.02E-06	NO
Q66K14	TBC1D9B	S1241	Q969R5	L3MBTL2	T76	74	1	6	7	2.02E-06	NO
P12268	IMPDH2	S416	Q96GX9	APIP	Y57	74	1	6	7	2.02E-06	NO
Q15287	RNPS1	S266	Q96MH2	HEXIM2	T46	74	6	1	7	2.02E-06	NO
Q9UJX2	CDC23	S588	Q9BRK4	LZTS2	S570	74	1	6	7	2.02E-06	NO
Q9UJX2	CDC23	S588	Q9H8Y8	GORASP2	T433	74	1	6	7	2.02E-06	NO
Q13625	TP53BP2	S673	Q9NU19	TBC1D22B	S114	74	1	6	7	2.02E-06	NO
O43815	STRN	S245	Q9UBB9	TFIP11	S59	74	1	6	7	2.02E-06	NO
Q13131	PRKAA1	S486	Q9Y2D8	SSX2IP	S540	74	1	6	7	2.02E-06	NO
Q9UJX2	CDC23	S588	Q9Y2D8	SSX2IP	S540	74	1	6	7	2.02E-06	NO
O95292	VAPB	S160	Q9Y2K6	USP20	S132	74	6	1	7	2.02E-06	NO
O95292	VAPB	S160	Q9Y2K6	USP20	S134	74	6	1	7	2.02E-06	NO
P52597	HNRNPF	S104	P52272	HNRNPM	S575	75	3	3	7	2.05E-06	NO
P52597	HNRNPF	S104	P52272	HNRNPM	S588	75	3	3	7	2.05E-06	NO
Q92917	GPKOW	T216	Q9BRD0	BUD13	S391	75	3	3	7	2.05E-06	NO
O43765	SGTA	T81	P46379	BAG6	S964	67	3	8	10	2.06E-06	NO
Q13247	SRSF6	S314	Q9Y383	LUC7L2	S18	67	8	3	10	2.06E-06	NO
Q14511	NEDD9	Y92	O75815	BCAR3	Y212	34	2	25	27	2.09E-06	NO
Q13191	CBLB	Y363	P62993	GRB2	Y209	66	10	2	10	2.11E-06	NO
P62993	GRB2	Y209	Q13625	TP53BP2	Y664	66	2	10	10	2.11E-06	NO
Q12929	EPS8	S476	Q9UQB8	BAIAP2	Y164	66	2	10	10	2.11E-06	NO
Q14511	NEDD9	Y177	Q15654	TRIP6	Y131	54	4	14	16	2.13E-06	NO
P19012	KRT15	Y141	O00459	PIK3R2	Y365	83	1	0	4	2.14E-06	NO
P36406	TRIM23	Y468	O00459	PIK3R2	Y365	83	1	0	4	2.14E-06	NO
P36406	TRIM23	Y469	O00459	PIK3R2	Y365	83	1	0	4	2.14E-06	NO
Q99728	BARD1	S186	O00471	EXOC5	T122	83	0	1	4	2.14E-06	NO
Q13625	TP53BP2	S569	O14777	NDC80	S55	83	0	1	4	2.14E-06	NO
Q13625	TP53BP2	S569	O14777	NDC80	S77	83	0	1	4	2.14E-06	NO
O94875	SORBS2	T889	O43281	EFS	Y372	83	1	0	4	2.14E-06	NO
Q12846	STX4	S36	O43752	STX6	S129	83	1	0	4	2.14E-06	NO
P61978	HNRNPK	S401	O60293	ZFC3H1	T766	83	1	0	4	2.14E-06	NO
Q08379	GOLGA2	S37	O60293	ZFC3H1	T766	83	1	0	4	2.14E-06	NO
Q08379	GOLGA2	S953	O60293	ZFC3H1	T766	83	1	0	4	2.14E-06	NO
Q96R06	SPAG5	S135	O60293	ZFC3H1	T766	83	1	0	4	2.14E-06	NO
Q96R06	SPAG5	S159	O60293	ZFC3H1	T766	83	1	0	4	2.14E-06	NO
Q96R06	SPAG5	S353	O60293	ZFC3H1	T766	83	1	0	4	2.14E-06	NO
Q96R06	SPAG5	S62	O60293	ZFC3H1	T766	83	1	0	4	2.14E-06	NO
Q96R06	SPAG5	S65	O60293	ZFC3H1	T766	83	1	0	4	2.14E-06	NO
Q99081	TCF12	Y307	O60336	MAPKBP1	T1062	83	1	0	4	2.14E-06	NO
Q08379	GOLGA2	S981	O60341	KDM1A	T59	83	1	0	4	2.14E-06	NO
Q08379	GOLGA2	S981	O60828	PQBP1	S247	83	1	0	4	2.14E-06	NO
Q14498	RBM39	S341	O75400	PRPF40A	S151	83	0	1	4	2.14E-06	NO
Q08379	GOLGA2	S131	O75821	EIF3G	S108	83	0	1	4	2.14E-06	NO
Q13191	CBLB	S662	O76003	GLRX3	S117	83	1	0	4	2.14E-06	NO
Q13422	IKZF1	S389	O76003	GLRX3	S117	83	1	0	4	2.14E-06	NO
Q13422	IKZF1	S391	O76003	GLRX3	S117	83	1	0	4	2.14E-06	NO
Q13422	IKZF1	S393	O76003	GLRX3	S117	83	1	0	4	2.14E-06	NO
Q08379	GOLGA2	S131	O95391	SLU7	Y102	83	0	1	4	2.14E-06	NO
P11142	HSPA8	S541	O95817	BAG3	S385	83	1	0	4	2.14E-06	NO
Q08379	GOLGA2	S131	O95835	LATS1	S580	83	0	1	4	2.14E-06	NO
Q08379	GOLGA2	S131	O95835	LATS1	T261	83	0	1	4	2.14E-06	NO
Q08379	GOLGA2	S131	O95835	LATS1	T262	83	0	1	4	2.14E-06	NO
P14136	GFAP	Y242	P00540	MOS	S340	83	1	0	4	2.14E-06	NO
P14136	GFAP	Y242	P00540	MOS	T339	83	1	0	4	2.14E-06	NO
P15336	ATF2	T116	P01100	FOS	S362	83	1	0	4	2.14E-06	NO
P36406	TRIM23	Y468	P02538	KRT6A	S237	83	1	0	4	2.14E-06	NO
P36406	TRIM23	Y469	P02538	KRT6A	S237	83	1	0	4	2.14E-06	NO
Q08379	GOLGA2	S953	P05783	KRT18	S399	83	1	0	4	2.14E-06	NO
P61978	HNRNPK	S401	P09012	SNRPA	T131	83	1	0	4	2.14E-06	NO
Q08379	GOLGA2	S981	P09234	SNRPC	S17	83	1	0	4	2.14E-06	NO
P09012	SNRPA	T131	P09661	SNRPA1	S236	83	0	1	4	2.14E-06	NO
P29692	EEF1D	Y182	P13693	TPT1	Y88	83	0	1	4	2.14E-06	NO
P29692	EEF1D	Y182	P13693	TPT1	Y91	83	0	1	4	2.14E-06	NO
P29692	EEF1D	Y182	P13693	TPT1	Y95	83	0	1	4	2.14E-06	NO
P02538	KRT6A	S237	P19012	KRT15	Y141	83	0	1	4	2.14E-06	YES
P05787	KRT8	S425	P19012	KRT15	T2	83	0	1	4	2.14E-06	NO
P05787	KRT8	S438	P19012	KRT15	T2	83	0	1	4	2.14E-06	NO
P13647	KRT5	S242	P19012	KRT15	Y141	83	0	1	4	2.14E-06	NO
P61978	HNRNPK	T440	P29597	TYK2	Y1055	83	0	1	4	2.14E-06	NO
Q08379	GOLGA2	S37	P33993	MCM7	S500	83	1	0	4	2.14E-06	NO
Q08379	GOLGA2	S953	P33993	MCM7	S500	83	1	0	4	2.14E-06	NO
P09012	SNRPA	T131	P38159	RBMX	S141	83	0	1	4	2.14E-06	NO
P49761	CLK3	S281	P38159	RBMX	S189	83	1	0	4	2.14E-06	NO
P49761	CLK3	S281	P38159	RBMX	S91	83	1	0	4	2.14E-06	NO
P61978	HNRNPK	S401	P38159	RBMX	S91	83	1	0	4	2.14E-06	NO
P61978	HNRNPK	T440	P38159	RBMX	S284	83	0	1	4	2.14E-06	NO
Q14011	CIRBP	S146	P38159	RBMX	S215	83	1	0	4	2.14E-06	NO
P62306	SNRPF	S2	P38432	COIL	S403	83	0	1	4	2.14E-06	NO
P61978	HNRNPK	S401	P43243	MATR3	S164	83	1	0	4	2.14E-06	NO
P61978	HNRNPK	S401	P43243	MATR3	S4	83	1	0	4	2.14E-06	NO
P61978	HNRNPK	S401	P43243	MATR3	S533	83	1	0	4	2.14E-06	NO
Q5VZL5	ZMYM4	S1088	P49711	CTCF	T717	83	1	0	4	2.14E-06	NO
Q5VZL5	ZMYM4	S1091	P49711	CTCF	T717	83	1	0	4	2.14E-06	NO
Q14847	LASP1	Y86	P51116	FXR2	T553	83	0	1	4	2.14E-06	NO
P25786	PSMA1	S14	P55072	VCP	T509	83	1	0	4	2.14E-06	NO
Q08379	GOLGA2	S953	P56524	HDAC4	S265	83	1	0	4	2.14E-06	NO
Q08379	GOLGA2	S131	P56524	HDAC4	T648	83	0	1	4	2.14E-06	NO
Q96KQ7	EHMT2	S140	P57682	KLF3	S250	83	1	0	4	2.14E-06	NO
Q92608	DOCK2	S585	P61978	HNRNPK	T440	83	1	0	4	2.14E-06	NO
P54105	CLNS1A	T223	P62316	SNRPD2	S2	83	0	1	4	2.14E-06	NO
P54105	CLNS1A	T223	P62316	SNRPD2	S9	83	0	1	4	2.14E-06	NO
P60709	ACTB	T324	P63261	ACTG1	T318	83	1	0	4	2.14E-06	YES
P60709	ACTB	T318	P63261	ACTG1	T324	83	0	1	4	2.14E-06	YES
P61978	HNRNPK	T440	P98179	RBM3	S120	83	0	1	4	2.14E-06	NO
Q08379	GOLGA2	S37	Q01130	SRSF2	T29	83	1	0	4	2.14E-06	NO
P14859	POU2F1	T270	Q02446	SP4	S136	83	0	1	4	2.14E-06	NO
Q15654	TRIP6	S92	Q02930	CREB5	S137	83	0	1	4	2.14E-06	NO
Q08495	DMTN	S16	Q08379	GOLGA2	S981	83	0	1	4	2.14E-06	NO
Q13895	BYSL	S167	Q08379	GOLGA2	S37	83	0	1	4	2.14E-06	NO
Q99728	BARD1	S186	Q08379	GOLGA2	S37	83	0	1	4	2.14E-06	NO
Q99728	BARD1	S186	Q08379	GOLGA2	S953	83	0	1	4	2.14E-06	NO
P50222	MEOX2	S171	Q12888	TP53BP1	S860	83	1	0	4	2.14E-06	NO
P50222	MEOX2	S171	Q12888	TP53BP1	S862	83	1	0	4	2.14E-06	NO
P50222	MEOX2	S172	Q12888	TP53BP1	S860	83	1	0	4	2.14E-06	NO
P50222	MEOX2	S172	Q12888	TP53BP1	S862	83	1	0	4	2.14E-06	NO
P50222	MEOX2	S185	Q12888	TP53BP1	S860	83	1	0	4	2.14E-06	NO
P50222	MEOX2	S185	Q12888	TP53BP1	S862	83	1	0	4	2.14E-06	NO
P00540	MOS	S340	Q13137	CALCOCO2	Y104	83	0	1	4	2.14E-06	NO
P00540	MOS	S340	Q13137	CALCOCO2	Y105	83	0	1	4	2.14E-06	NO
P00540	MOS	T339	Q13137	CALCOCO2	Y104	83	0	1	4	2.14E-06	NO
P00540	MOS	T339	Q13137	CALCOCO2	Y105	83	0	1	4	2.14E-06	NO
P26196	DDX6	S475	Q13137	CALCOCO2	Y358	83	1	0	4	2.14E-06	NO
P26196	DDX6	T439	Q13137	CALCOCO2	Y358	83	1	0	4	2.14E-06	NO
Q92608	DOCK2	S585	Q13137	CALCOCO2	Y358	83	1	0	4	2.14E-06	NO
Q09028	RBBP4	S348	Q13330	MTA1	S446	83	1	0	4	2.14E-06	NO
Q99961	SH3GL1	S287	Q13330	MTA1	S520	83	0	1	4	2.14E-06	NO
Q08379	GOLGA2	S981	Q13573	SNW1	T32	83	1	0	4	2.14E-06	NO
Q08379	GOLGA2	S131	Q13573	SNW1	S37	83	0	1	4	2.14E-06	NO
Q13422	IKZF1	S389	Q13573	SNW1	T32	83	1	0	4	2.14E-06	NO
Q13422	IKZF1	S391	Q13573	SNW1	T32	83	1	0	4	2.14E-06	NO
Q13422	IKZF1	S393	Q13573	SNW1	T32	83	1	0	4	2.14E-06	NO
Q9UHD8	SEPT9	S89	Q14141	SEPT6	S416	83	0	1	4	2.14E-06	NO
Q9UHD8	SEPT9	S89	Q14141	SEPT6	T418	83	0	1	4	2.14E-06	NO
O95980	RECK	S294	Q14145	KEAP1	T43	83	1	0	4	2.14E-06	NO
O95980	RECK	S299	Q14145	KEAP1	T43	83	1	0	4	2.14E-06	NO
O95980	RECK	T298	Q14145	KEAP1	T43	83	1	0	4	2.14E-06	NO
O95980	RECK	T300	Q14145	KEAP1	T43	83	1	0	4	2.14E-06	NO
Q08379	GOLGA2	S37	Q14498	RBM39	S334	83	1	0	4	2.14E-06	NO
Q08379	GOLGA2	S37	Q14498	RBM39	S341	83	1	0	4	2.14E-06	NO
Q08379	GOLGA2	S953	Q14498	RBM39	S341	83	1	0	4	2.14E-06	NO
Q13427	PPIG	S696	Q14498	RBM39	S127	83	0	1	4	2.14E-06	NO
Q13427	PPIG	S696	Q14498	RBM39	S129	83	0	1	4	2.14E-06	NO
Q8IXK0	PHC2	S704	Q14498	RBM39	S334	83	1	0	4	2.14E-06	NO
Q8IXK0	PHC2	S704	Q14498	RBM39	S341	83	1	0	4	2.14E-06	NO
Q13895	BYSL	S167	Q15025	TNIP1	T438	83	0	1	4	2.14E-06	NO
O43829	ZBTB14	S74	Q15287	RNPS1	S81	83	1	0	4	2.14E-06	NO
O43829	ZBTB14	S74	Q15287	RNPS1	S88	83	1	0	4	2.14E-06	NO
O43829	ZBTB14	S74	Q15287	RNPS1	S93	83	1	0	4	2.14E-06	NO
O43829	ZBTB14	S74	Q15287	RNPS1	S97	83	1	0	4	2.14E-06	NO
P78362	SRPK2	T328	Q15287	RNPS1	S81	83	1	0	4	2.14E-06	NO
P78362	SRPK2	T328	Q15287	RNPS1	S88	83	1	0	4	2.14E-06	NO
P78362	SRPK2	T328	Q15287	RNPS1	S93	83	1	0	4	2.14E-06	NO
P78362	SRPK2	T328	Q15287	RNPS1	S97	83	1	0	4	2.14E-06	NO
Q01081	U2AF1	S61	Q15287	RNPS1	S27	83	1	0	4	2.14E-06	NO
Q08379	GOLGA2	S37	Q15398	DLGAP5	S725	83	1	0	4	2.14E-06	NO
Q08379	GOLGA2	S37	Q15398	DLGAP5	S839	83	1	0	4	2.14E-06	NO
Q08379	GOLGA2	S953	Q15398	DLGAP5	S777	83	1	0	4	2.14E-06	NO
Q08379	GOLGA2	S131	Q15560	TCEA2	T98	83	0	1	4	2.14E-06	NO
Q13895	BYSL	S170	Q15654	TRIP6	S92	83	1	0	4	2.14E-06	NO
P19012	KRT15	S34	Q16512	PKN1	T778	83	1	0	4	2.14E-06	NO
Q8N5R6	CCDC33	S651	Q17RG1	KCTD19	T794	83	1	0	4	2.14E-06	NO
Q8N5R6	CCDC33	S651	Q17RG1	KCTD19	T795	83	1	0	4	2.14E-06	NO
Q8N5R6	CCDC33	S651	Q17RG1	KCTD19	T806	83	1	0	4	2.14E-06	NO
Q8N5R6	CCDC33	S657	Q17RG1	KCTD19	T794	83	1	0	4	2.14E-06	NO
Q8N5R6	CCDC33	S657	Q17RG1	KCTD19	T795	83	1	0	4	2.14E-06	NO
Q8N5R6	CCDC33	S657	Q17RG1	KCTD19	T806	83	1	0	4	2.14E-06	NO
P08670	VIM	S25	Q2TBE0	CWF19L2	S75	83	0	1	4	2.14E-06	NO
Q13625	TP53BP2	S569	Q2TBE0	CWF19L2	S75	83	0	1	4	2.14E-06	NO
P37198	NUP62	Y434	Q494R4	CCDC153	S162	83	0	1	4	2.14E-06	NO
P19012	KRT15	T2	Q4VCS5	AMOT	Y527	83	1	0	4	2.14E-06	NO
Q13573	SNW1	T32	Q53EZ4	CEP55	S463	83	0	1	4	2.14E-06	NO
P54646	PRKAA2	S176	Q5T7B8	KIF24	S1133	83	0	1	4	2.14E-06	NO
P54646	PRKAA2	S176	Q5T7B8	KIF24	S636	83	0	1	4	2.14E-06	NO
Q08379	GOLGA2	S131	Q63HN8	RNF213	T1066	83	0	1	4	2.14E-06	NO
P19012	KRT15	T2	Q68DK2	ZFYVE26	Y923	83	1	0	4	2.14E-06	NO
Q08379	GOLGA2	S37	Q6NYC8	PPP1R18	T199	83	1	0	4	2.14E-06	NO
Q08379	GOLGA2	S953	Q6NYC8	PPP1R18	S175	83	1	0	4	2.14E-06	NO
Q08379	GOLGA2	S953	Q6NYC8	PPP1R18	S368	83	1	0	4	2.14E-06	NO
Q96EA4	SPDL1	S513	Q6NYC8	PPP1R18	S175	83	1	0	4	2.14E-06	NO
Q96EA4	SPDL1	S513	Q6NYC8	PPP1R18	S368	83	1	0	4	2.14E-06	NO
Q9UBB9	TFIP11	S144	Q6NYC8	PPP1R18	S133	83	0	1	4	2.14E-06	NO
Q9UBB9	TFIP11	S144	Q6NYC8	PPP1R18	S145	83	0	1	4	2.14E-06	NO
[truncated: 5,810 more rows]
