# Supplementary material for: Co-occurring protein phosphorylation are functionally associated
Source: PLoS Comput Biol. 2017 May 1;13(5):e1005502. doi: 10.1371/journal.pcbi.1005502 (PMC5432191; doi:10.1371/journal.pcbi.1005502)
Supplement: S1 Table — For each condition, it shows a brief description, total number of phosphorylations, and literature references. (XLSX) [file pcbi.1005502.s004.xlsx]

## Sheet: Conditions
Eighty-eight laboratory and physiological conditions
Condition name	Description	Numeber of pTyrosines	Number of pSerines	Number of pThreonine	Total phosphory-lations	References
kidney	Tissue: kidney	670	236	130	1036	Lundby A, et al. (2012); Huttlin EL, et al. (2010);
kidney cancer	Disease: kidney cancer	803	166	74	1043
liver cancer	Disease: liver cancer	797	165	86	1048	Lee HJ, et al. (2009); Gu TL, et al. (2011);
astrocytoma	Disease: astrocytoma	746	231	76	1053	Huang PH, et al. (2007)
brain, cerebral cortex	Tissue: brain, cerebral cortex	30	875	264	1169	Karaki S, et al. (2014); Lundby A, et al. (2012); Trinidad JC, et al. (2008); Herskowitz JH, et al. (2010); Xia Q, et al. (2008); Munton RP, et al. (2007); Tweedie-Cullen RY, Reck JM, Mansuy IM (2009); Martins-de-Souza D, et al. (2012);
bladder cancer	Disease: bladder cancer	1022	100	48	1170
HT-29 (intestinal)	Cell Line: HT-29 (intestinal) [ colorectal cancer ; colorectal carcinoma ]	652	382	146	1180	Kim JE, Tannenbaum SR, White FM (2005)
multiple myeloma	Disease: multiple myeloma	847	297	50	1194	Ge F, et al. (2010)
non-small cell lung adenocarcinoma, surrounding tissue	Disease: non-small cell lung adenocarcinoma, surrounding tissue	841	273	123	1237
MDA-MB-435S (breast cell)	Cell Line: MDA-MB-435S (breast cell) [ breast cancer, triple negative ; breast cancer ]	172	938	150	1260	Oppermann FS, et al. (2009)
colorectal cancer, surrounding tissue	Disease: colorectal cancer, surrounding tissue	662	388	212	1262
HCC78 (pulmonary)	Cell Line: HCC78 (pulmonary) [ non-small cell lung adenocarcinoma ; lung cancer ; non-small cell lung cancer ]	1049	150	66	1265	Rikova K, et al. (2007)
teratoma	Tissue: teratoma	442	683	151	1276
anaplastic large cell lymphoma	Disease: anaplastic large cell lymphoma	1276	0	0	1276	Rush J, et al. (2005)
ovarian epithelial carcinoma	Disease: ovarian epithelial carcinoma	1041	192	84	1317
thymus	Tissue: thymus	1129	159	81	1369	Lundby A, et al. (2012)
lung cancer, surrounding tissue	Disease: lung cancer, surrounding tissue	731	506	187	1424
LNCaP (prostate cell)	Cell Line: LNCaP (prostate cell) [ prostate cancer ]	201	1035	192	1428	Chen L, Giorgianni F, Beranova-Giorgianni S (2010)
esophageal cancer, surrounding tissue	Disease: esophageal cancer, surrounding tissue	1097	239	104	1440
cholangiocellular carcinoma	Disease: cholangiocellular carcinoma	1011	312	118	1441	Gu TL, et al. (2011)
Hodgkin's lymphoma	Disease: Hodgkin's lymphoma	1448	2	2	1452	Gu TL, et al. (2010)
KATO III (gastric)	Cell Line: KATO III (gastric) [ gastric cancer ; gastric carcinoma ]	1124	274	107	1505
prostate cancer	Disease: prostate cancer	299	1036	193	1528	Chen RQ, et al. (2009); Chen L, Giorgianni F, Beranova-Giorgianni S (2010); Drake JM, et al. (2012);
LAN-6 (neural crest)	Cell Line: LAN-6 (neural crest) [ neuroblastoma ]	867	537	148	1552
HCC827 (pulmonary)	Cell Line: HCC827 (pulmonary) [ non-small cell lung adenocarcinoma ; lung cancer ; non-small cell lung cancer ]	1309	236	83	1628	Rikova K, et al. (2007); Guo A, et al. (2008);
CL1-0 (pulmonary)	Cell Line: CL1-0 (pulmonary) [ lung cancer ]	15	1507	196	1718	Wang YT, et al. (2010)
DG75 (B lymphocyte)	Cell Line: DG75 (B lymphocyte) [ Burkitt's lymphoma ; lymphoma ]	192	1276	252	1720	Iliuk AB, et al. (2010)
CL1-1 (pulmonary)	Cell Line: CL1-1 (pulmonary) [ lung cancer ]	15	1513	198	1726	Wang YT, et al. (2010)
CL1-2 (pulmonary)	Cell Line: CL1-2 (pulmonary) [ lung cancer ]	15	1536	197	1748	Wang YT, et al. (2010)
HEL (erythroid)	Cell Line: HEL (erythroid) [ erythroid leukemia ; leukemia ]	826	565	377	1768	Alcolea MP, et al. (2012); Walters DK, et al. (2006);
CL1-5 (pulmonary)	Cell Line: CL1-5 (pulmonary) [ lung cancer ]	72	1539	198	1809	Wang YT, et al. (2010); Wu HY, et al. (2009);
esophageal carcinoma	Disease: esophageal carcinoma	1034	482	304	1820
acute lymphocytic leukemia	Disease: acute lymphocytic leukemia	1905	0	1	1906
liver, para-hepatocellular carcinoma tissue	Tissue: liver, para-hepatocellular carcinoma tissue	785	797	374	1956
liver cancer, surrounding tissue	Disease: liver cancer, surrounding tissue	1331	399	239	1969
gastric carcinoma, surrounding tissue	Disease: gastric carcinoma, surrounding tissue	1394	404	235	2033
HepG2 (hepatic)	Cell Line: HepG2 (hepatic) [ liver cancer ]	334	1367	398	2099	Lee HJ, et al. (2009)
colon	Tissue: colon	1026	741	415	2182
breast	Tissue: breast	1169	695	329	2193
bone cancer	Disease: bone cancer	1233	915	199	2347	Bai Y, et al. (2012); Blasius M, et al. (2011); Raijmakers R, et al. (2010); Lowery DM, et al. (2007);
ventricular tachycardia	Disease: ventricular tachycardia	1630	468	313	2411
ovary	Tissue: ovary	1807	489	275	2571
colorectal carcinoma	Disease: colorectal carcinoma	1796	611	202	2609	Bai Y, et al. (2012); Wissing J, et al. (2007);
esophagus	Tissue: esophagus	1350	814	487	2651
hepatocellular carcinoma	Disease: hepatocellular carcinoma	1653	694	340	2687	Lee HJ, et al. (2009)
blood	Tissue: blood	397	1895	407	2699	Raijmakers R, et al. (2010); Lundby A, et al. (2012); Trost M, et al. (2012); Zahedi RP, et al. (2008); Ge F, et al. (2010); Ruperez P, Gago-Martinez A, Burlingame AL, Oses-Prieto JA (2012); Carrascal M, et al. (2008); Carrascal M, et al. (2008);
neuroblastoma	Disease: neuroblastoma	1410	989	318	2717
bone marrow	Tissue: bone marrow	968	1244	533	2745	Cao L, et al. (2007); Weintz G, et al. (2010);
GM00130 (B lymphocyte)	Cell Line: GM00130 (B lymphocyte)	43	2481	244	2768	Bennetzen MV, et al. (2010)
heart	Tissue: heart	1695	677	423	2795	Lundby A, et al. (2012); Huttlin EL, et al. (2010); Deng N, et al. (2011);
osteosarcoma	Disease: osteosarcoma	1184	1382	329	2895	Bai Y, et al. (2012); Raijmakers R, et al. (2010);
lymphoma	Disease: lymphoma	2746	120	41	2907	Rush J, et al. (2005); Pighi C, et al. (2011); Gu TL, et al. (2010); Shu H, et al. (2004);
HUES-7 (stem, embryonic)	Cell Line: HUES-7 (stem, embryonic)	55	2355	579	2989	Van Hoof D, et al. (2009)
esophageal cancer	Disease: esophageal cancer	2047	745	368	3160
muscle, skeletal	Tissue: muscle, skeletal	222	2771	527	3520	Lundby A, et al. (2012); H鴍lund K, et al. (2009); Zhao X, et al. (2011);
stomach	Tissue: stomach	2177	861	499	3537	Lundby A, et al. (2012)
HCT116 (intestinal)	Cell Line: HCT116 (intestinal) [ colorectal cancer ; colorectal carcinoma ]	1090	2049	401	3540	Wissing J, et al. (2007); Nagano K, et al. (2009); Stokes MP, et al. (2012); Oppermann FS, et al. (2009);
ovarian cancer	Disease: ovarian cancer	2598	735	405	3738
colorectal cancer	Disease: colorectal cancer	2375	985	429	3789	Bai Y, et al. (2012); Wissing J, et al. (2007);
hepatocellular carcinoma, surrounding tissue	Disease: hepatocellular carcinoma, surrounding tissue	1352	2248	535	4135	Han G, et al. (2010)
breast cancer	Disease: breast cancer	2614	1137	591	4342	Zhong D, et al. (2009); Chen RQ, et al. (2009); Chen Y, et al. (2007);
293E (epithelial)	Cell Line: 293E (epithelial)	53	3712	578	4343	Hsu PP, et al. (2011)
A549 (pulmonary)	Cell Line: A549 (pulmonary) [ non-small cell lung adenocarcinoma ; lung cancer ; non-small cell lung cancer ]	812	3222	584	4618	Yu G, et al. (2011); Zhong D, et al. (2009); Wissing J, et al. (2007);
M059K (glial)	Cell Line: M059K (glial) [ glioblastoma ; brain cancer ; glioma ]	668	2873	1412	4953	Stokes MP, et al. (2007)
liver, para-cholangiocellular carcinoma tissue	Tissue: liver, para-cholangiocellular carcinoma tissue	2357	1739	890	4986	Gu TL, et al. (2011)
glioblastoma	Disease: glioblastoma	1379	2424	1225	5028	Stokes MP, et al. (2007); Joughin BA, et al. (2009); Huang PH, et al. (2007);
A498 (renal)	Cell Line: A498 (renal) [ kidney cancer ]	440	4111	509	5060	Schreiber TB, et al. (2010)
glioma	Disease: glioma	1431	2505	1252	5188	Stokes MP, et al. (2007); Joughin BA, et al. (2009); Huang PH, et al. (2007);
acute myelogenous leukemia	Disease: acute myelogenous leukemia	3121	1590	625	5336	Alcolea MP, et al. (2012); Walters DK, et al. (2006); Gu TL, et al. (2006); Trost M, et al. (2012);
non-small cell lung cancer, surrounding tissue	Disease: non-small cell lung cancer, surrounding tissue	4693	593	266	5552	Rikova K, et al. (2007)
brain cancer	Disease: brain cancer	1746	2682	1306	5734	Bai Y, et al. (2012); Stokes MP, et al. (2007); Joughin BA, et al. (2009); Huang PH, et al. (2007);
non-small cell squamous cell lung carcinoma	Disease: non-small cell squamous cell lung carcinoma	2192	2478	1078	5748	Moritz A, et al. (2010)
MKN-45 (gastric)	Cell Line: MKN-45 (gastric) [ gastric cancer ; gastric carcinoma ]	2005	2699	1235	5939	Guo A, et al. (2008); Stokes MP, et al. (2012); Moritz A, et al. (2010);
Flp-In T-Rex-293 (epithelial)	Cell Line: Flp-In T-Rex-293 (epithelial)	48	7559	906	8513	Franz-Wachtel M, et al. (2012)
non-small cell lung adenocarcinoma	Disease: non-small cell lung adenocarcinoma	4197	3528	1580	9305	Guo A, et al. (2008); Moritz A, et al. (2010);
lung	Tissue: lung	5708	3444	1765	10917	Yu G, et al. (2011); Rikova K, et al. (2007); Lundby A, et al. (2012); Huttlin EL, et al. (2010);
chronic myelogenous leukemia	Disease: chronic myelogenous leukemia	4499	6740	2154	13393	Goss VL, et al. (2006)
gastric carcinoma	Disease: gastric carcinoma	5611	5913	2821	14345	Guo A, et al. (2008); Moritz A, et al. (2010);
cervical cancer	Disease: cervical cancer	420	11617	2550	14587	Olsen JV, et al. (2010); Malik R, et al. (2009);
gastric cancer	Disease: gastric cancer	6479	6234	3020	15733	Guo A, et al. (2008); Moritz A, et al. (2010);
HeLa S3 (cervical)	Cell Line: HeLa S3 (cervical) [ cervical cancer ; cervical adenocarcinoma ]	487	13026	2875	16388	Olsen JV, et al. (2010); Daub H, et al. (2008); Malik R, et al. (2009);
leukemia	Disease: leukemia	6718	8007	2660	17385	Alcolea MP, et al. (2012); Goss VL, et al. (2006); Walters DK, et al. (2006); Gu TL, et al. (2006); Osinalde N, et al. (2011); Trost M, et al. (2012);
293 (epithelial)	Cell Line: 293 (epithelial)	1390	13645	3183	18218	Gauci S, et al. (2009); Wang R, et al. (2014); Karaki S, et al. (2014); Kasyapa C, et al. (2009); Goswami T, Ballif B. (2011); Edbauer D, et al. (2009); Meyer AN, et al. (2013); Hall EH, et al. (2010); Christensen GL, et al. (2010); Xiao K, et al. (2010); J鴕gensen C, et al. (2009);
non-small cell lung cancer	Disease: non-small cell lung cancer	8496	6754	2971	18221	Rikova K, et al. (2007); Zhong D, et al. (2009); Chen RQ, et al. (2009); Guo A, et al. (2008); Moritz A, et al. (2010); Tsai CF, et al. (2008);
lung cancer	Disease: lung cancer	8643	11047	4108	23798	Yu G, et al. (2011); Rikova K, et al. (2007); Zhong D, et al. (2009); Wissing J, et al. (2007); Wang YT, et al. (2010); Wu HY, et al. (2009); Chen RQ, et al. (2009); Guha U, et al. (2008); Guo A, et al. (2008); Moritz A, et al. (2010); Tsai CF, et al. (2008);
K562 (erythroid)	Cell Line: K562 (erythroid) [ leukemia ; chronic myelogenous leukemia ]	5102	21918	4787	31807	Goss VL, et al. (2006); Pan C, Olsen JV, Daub H, Mann M (2009); Zhou H, et al. (2013); Bergstr鰉 Lind S, et al. (2011); Artemenko KA, et al. (2011);
HeLa (cervical)	Cell Line: HeLa (cervical)	3666	47549	12784	63999	Chen RQ, et al. (2009); Nagano K, et al. (2009); Sharma K, et al. (2014); Kettenbach AN, et al. (2011); Pan C, Olsen JV, Daub H, Mann M (2009); Zhou H, et al. (2013); Beausoleil SA, et al. (2006); Dephoure N, et al. (2008); Cantin GT, et al. (2008); Grosstessner-Hain K, et al. (2011); Imami K, et al. (2008); McNulty DE, Annan RS (2008); Wang Z, et al. (2010); Beausoleil SA, et al. (2004); Hegeman…
Jurkat (T lymphocyte)	Cell Line: Jurkat (T lymphocyte) [ T cell leukemia ; leukemia ]	13141	41513	19012	73666	Rush J, et al. (2005); Wissing J, et al. (2007); Mayya V, et al. (2009); Tao WA, et al. (2005); Brill LM, et al. (2004); Kim JE, White FM (2006); Ficarro SB, et al. (2005); Zheng H, Hu P, Quinn DF, Wang YK (2005);
References
Alcolea MP, et al. (2012) Phosphoproteomic analysis of leukemia cells under basal and drug-treated conditions identifies markers of kinase pathway activation and mechanisms of resistance. Mol Cell Proteomics 11, 453-66
Artemenko KA, et al. (2011) Optimization of immunoaffinity enrichment and detection: toward a comprehensive characterization of the phosphotyrosine proteome of K562 cells by liquid chromatography-mass spectrometry. Analyst 136, 1971-8
Bai Y, et al. (2012) Phosphoproteomics identifies driver tyrosine kinases in sarcoma cell lines and tumors. Cancer Res 72, 2501-11
Beausoleil SA, et al. (2004) Large-scale characterization of HeLa cell nuclear phosphoproteins. Proc Natl Acad Sci U S A 101, 12130-5
Beausoleil SA, et al. (2006) A probability-based approach for high-throughput protein phosphorylation analysis and site localization. Nat Biotechnol 24, 1285-92
Bennetzen MV, et al. (2010) Site-specific phosphorylation dynamics of the nuclear proteome during the DNA damage response. Mol Cell Proteomics 9, 1314-23
Bergstr鰉 Lind S, et al. (2011) Toward a comprehensive characterization of the phosphotyrosine proteome. Cell Signal 23, 1387-95
Blasius M, et al. (2011) A phospho-proteomic screen identifies substrates of the checkpoint kinase Chk1. Genome Biol 12, R78
Brill LM, et al. (2004) Robust phosphoproteomic profiling of tyrosine phosphorylation sites from human T cells using immobilized metal affinity chromatography and tandem mass spectrometry. Anal Chem 76, 2763-72
Cantin GT, et al. (2008) Combining protein-based IMAC, peptide-based IMAC, and MudPIT for efficient phosphoproteomic analysis. J Proteome Res 7, 1346-51
Cao L, et al. (2007) Quantitative time-resolved phosphoproteomic analysis of mast cell signaling. J Immunol 179, 5864-76
Carrascal M, et al. (2008) Phosphorylation analysis of primary human T lymphocytes using sequential IMAC and titanium oxide enrichment. J Proteome Res 7, 5167-76
Chen L, Giorgianni F, Beranova-Giorgianni S (2010) Characterization of the phosphoproteome in LNCaP prostate cancer cells by in-gel isoelectric focusing and tandem mass spectrometry. J Proteome Res 9, 174-8
Chen RQ, et al. (2009) CDC25B mediates rapamycin-induced oncogenic responses in cancer cells. Cancer Res 69, 2663-8
Chen Y, et al. (2007) Differential expression of novel tyrosine kinase substrates during breast cancer development. Mol Cell Proteomics 6, 2072-87
Christensen GL, et al. (2010) Quantitative phosphoproteomics dissection of seven-transmembrane receptor signaling using full and biased agonists. Mol Cell Proteomics 9, 1540-53
Daub H, et al. (2008) Kinase-selective enrichment enables quantitative phosphoproteomics of the kinome across the cell cycle. Mol Cell 31, 438-48
Deng N, et al. (2011) Phosphoproteome analysis reveals regulatory sites in major pathways of cardiac mitochondria. Mol Cell Proteomics 10, M110.000117
Dephoure N, et al. (2008) A quantitative atlas of mitotic phosphorylation. Proc Natl Acad Sci U S A 105, 10762-7
Drake JM, et al. (2012) Oncogene-specific activation of tyrosine kinase networks during prostate cancer progression. Proc Natl Acad Sci U S A 109, 1643-8
Edbauer D, et al. (2009) Identification and characterization of neuronal mitogen-activated protein kinase substrates using a specific phosphomotif antibody. Mol Cell Proteomics 8, 681-95
Ficarro SB, et al. (2005) Automated immobilized metal affinity chromatography/nano-liquid chromatography/electrospray ionization mass spectrometry platform for profiling protein phosphorylation sites. Rapid Commun Mass Spectrom 19, 57-71
Franz-Wachtel M, et al. (2012) Global detection of protein kinase D-dependent phosphorylation events in nocodazole-treated human cells. Mol Cell Proteomics 11, 160-70
Gauci S, et al. (2009) Lys-N and trypsin cover complementary parts of the phosphoproteome in a refined SCX-based approach. Anal Chem 81, 4493-501
Ge F, et al. (2010) Phosphoproteomic analysis of primary human multiple myeloma cells. J Proteomics 73, 1381-90
Goss VL, et al. (2006) A common phosphotyrosine signature for the Bcr-Abl kinase. Blood 107, 4888-97
Goswami T, Ballif B. (2011) Methods for the Isolation of Phosphoproteins and Phosphopeptides for Mass Spectrometry Analysis: Toward Increased Functional Phosphoproteomics
Grosstessner-Hain K, et al. (2011) Quantitative phospho-proteomics to investigate the polo-like kinase 1-dependent phospho-proteome. Mol Cell Proteomics 10, M111.008540
Gu TL, et al. (2006) Phosphotyrosine profiling identifies the KG-1 cell line as a model for the study of FGFR1 fusions in acute myeloid leukemia. Blood 108, 4202-4
Gu TL, et al. (2010) Identification of activated Tnk1 kinase in Hodgkin's lymphoma. Leukemia 24, 861-5
Gu TL, et al. (2011) Survey of tyrosine kinase signaling reveals ROS kinase fusions in human cholangiocarcinoma. PLoS One 6, e15640
Guha U, et al. (2008) Comparisons of tyrosine phosphorylated proteins in cells expressing lung cancer-specific alleles of EGFR and KRAS. Proc Natl Acad Sci U S A 105, 14112-7
Guo A, et al. (2008) Signaling networks assembled by oncogenic EGFR and c-Met. Proc Natl Acad Sci U S A 105, 692-7
Hall EH, et al. (2010) Comprehensive analysis of phosphorylation sites in Tensin1 reveals regulation by p38MAPK. Mol Cell Proteomics 9, 2853-63
Han G, et al. (2010) Phosphoproteome analysis of human liver tissue by long-gradient nanoflow LC coupled with multiple stage MS analysis. Electrophoresis 31, 1080-9
Hegemann B, et al. (2011) Systematic phosphorylation analysis of human mitotic protein complexes. Sci Signal 4, rs12
Hengeveld RC, et al. (2012) Development of a chemical genetic approach for human aurora B kinase identifies novel substrates of the chromosomal passenger complex. Mol Cell Proteomics 11, 47-59
Herskowitz JH, et al. (2010) Phosphoproteomic Analysis Reveals Site-Specific Changes in GFAP and NDRG2 Phosphorylation in Frontotemporal Lobar Degeneration. J Proteome Res 9, 6368-79
Hsu PP, et al. (2011) The mTOR-regulated phosphoproteome reveals a mechanism of mTORC1-mediated inhibition of growth factor signaling. Science 332, 1317-22
Huang PH, et al. (2007) Quantitative analysis of EGFRvIII cellular signaling networks reveals a combinatorial therapeutic strategy for glioblastoma. Proc Natl Acad Sci U S A 104, 12867-72
Huttlin EL, et al. (2010) A tissue-specific atlas of mouse protein phosphorylation and expression. Cell 143, 1174-89
H鴍lund K, et al. (2009) In vivo phosphoproteome of human skeletal muscle revealed by phosphopeptide enrichment and HPLC-ESI-MS/MS. J Proteome Res 8, 4954-65
Iliuk AB, et al. (2010) In-depth analyses of kinase-dependent tyrosine phosphoproteomes based on metal ion-functionalized soluble nanopolymers. Mol Cell Proteomics 9, 2162-72
Imami K, et al. (2008) Automated Phosphoproteome Analysis for Cultured Cancer Cells by Two-Dimensional NanoLC-MS Using a Calcined Titania/C18 Biphasic Column. Anal Sci 24, 161-6
Joughin BA, et al. (2009) An integrated comparative phosphoproteomic and bioinformatic approach reveals a novel class of MPM-2 motifs upregulated in EGFRvIII-expressing glioblastoma cells. Mol Biosyst 5, 59-67
J鴕gensen C, et al. (2009) Cell-specific information processing in segregating populations of Eph receptor ephrin-expressing cells. Science 326, 1502-9
Karaki S, et al. (2014) Quantitative phosphoproteomics unravels biased phosphorylation of serotonin 2A receptor at Ser280 by hallucinogenic versus nonhallucinogenic agonists. Mol Cell Proteomics 13, 1273-85
Kasyapa C, et al. (2009) Phosphorylation of the SSBP2 and ABL proteins by the ZNF198-FGFR1 fusion kinase seen in atypical myeloproliferative disorders as revealed by phosphopeptide-specific MS. Proteomics 9, 3979-88
Kettenbach AN, et al. (2011) Quantitative phosphoproteomics identifies substrates and functional modules of aurora and polo-like kinase activities in mitotic cells. Sci Signal 4, rs5
Kim JE, Tannenbaum SR, White FM (2005) Global phosphoproteome of HT-29 human colon adenocarcinoma cells. J Proteome Res 4, 1339-46
Kim JE, White FM (2006) Quantitative analysis of phosphotyrosine signaling networks triggered by CD3 and CD28 costimulation in Jurkat cells. J Immunol 176, 2833-43
Lee HJ, et al. (2009) Quantitative analysis of phosphopeptides in search of the disease biomarker from the hepatocellular carcinoma specimen. Proteomics 9, 3395-408
Lowery DM, et al. (2007) Proteomic screen defines the Polo-box domain interactome and identifies Rock2 as a Plk1 substrate. EMBO J 26, 2262-73
Lundby A, et al. (2012) Quantitative maps of protein phosphorylation sites across 14 different rat organs and tissues. Nat Commun 3, 876
Malik R, et al. (2009) Quantitative analysis of the human spindle phosphoproteome at distinct mitotic stages. J Proteome Res 8, 4553-63
Martins-de-Souza D, et al. (2012) Phosphoproteomic differences in major depressive disorder postmortem brains indicate effects on synaptic function. Eur Arch Psychiatry Clin Neurosci 262, 657-66
Matic I, et al. (2010) Site-specific identification of SUMO-2 targets in cells reveals an inverted SUMOylation motif and a hydrophobic cluster SUMOylation motif. Mol Cell 39, 641-52
Mayya V, et al. (2009) Quantitative phosphoproteomic analysis of T cell receptor signaling reveals system-wide modulation of protein-protein interactions. Sci Signal 2, ra46
McNulty DE, Annan RS (2008) Hydrophilic interaction chromatography reduces the complexity of the phosphoproteome and improves global phosphopeptide isolation and detection. Mol Cell Proteomics 7, 971-80
Meierhofer D, Wang X, Huang L, Kaiser P (2008) Quantitative analysis of global ubiquitination in HeLa cells by mass spectrometry. J Proteome Res 7, 4566-76
Meyer AN, et al. (2013) Tyrosine phosphorylation allows integration of multiple signaling inputs by IKK?. PLoS One 8, e84497
Moritz A, et al. (2010) Akt-RSK-S6 Kinase Signaling Networks Activated by Oncogenic Receptor Tyrosine Kinases. Sci Signal 3, ra64
Munton RP, et al. (2007) Qualitative and quantitative analyses of protein phosphorylation in naive and stimulated mouse synaptosomal preparations. Mol Cell Proteomics 6, 283-93
Nagano K, et al. (2009) Phosphoproteomic analysis of distinct tumor cell lines in response to nocodazole treatment. Proteomics 9, 2861-74
Nishioka T, Nakayama M, Amano M, Kaibuchi K (2012) Proteomic screening for Rho-kinase substrates by combining kinase and phosphatase inhibitors with 14-3-3? affinity chromatography. Cell Struct Funct 37, 39-48
Nousiainen M, et al. (2006) Phosphoproteome analysis of the human mitotic spindle. Proc Natl Acad Sci U S A 103, 5391-6
Olsen JV, et al. (2006) Global, in vivo, and site-specific phosphorylation dynamics in signaling networks. Cell 127, 635-48
Olsen JV, et al. (2010) Quantitative phosphoproteomics reveals widespread full phosphorylation site occupancy during mitosis. Sci Signal 3, ra3
Oppermann FS, et al. (2009) Large-scale proteomics analysis of the human kinome. Mol Cell Proteomics 8, 1751-64
Osinalde N, et al. (2011) Interleukin-2 signaling pathway analysis by quantitative phosphoproteomics. J Proteomics 75, 177-91
Pan C, Olsen JV, Daub H, Mann M (2009) Global effects of kinase inhibitors on signaling networks revealed by quantitative phosphoproteomics. Mol Cell Proteomics 8, 2796-808
Pighi C, et al. (2011) Phospho-proteomic analysis of mantle cell lymphoma cells suggests a pro-survival role of B-cell receptor signaling. Cell Oncol (Dordr) 34, 141-53
Raijmakers R, et al. (2010) Exploring the human leukocyte phosphoproteome using a microfluidic reversed-phase-TiO2-reversed-phase high-performance liquid chromatography phosphochip coupled to a quadrupole time-of-flight mass spectrometer. Anal Chem 82, 824-32
Rikova K, et al. (2007) Global survey of phosphotyrosine signaling identifies oncogenic kinases in lung cancer. Cell 131, 1190-203
Ruperez P, Gago-Martinez A, Burlingame AL, Oses-Prieto JA (2012) Quantitative phosphoproteomic analysis reveals a role for serine and threonine kinases in the cytoskeletal reorganization in early T cell receptor activation in human primary T cells. Mol C
Rush J, et al. (2005) Immunoaffinity profiling of tyrosine phosphorylation in cancer cells. Nat Biotechnol 23, 94-101
Schreiber TB, et al. (2010) An integrated phosphoproteomics work flow reveals extensive network regulation in early lysophosphatidic acid signaling. Mol Cell Proteomics 9, 1047-62
Sharma K, et al. (2014) Ultradeep human phosphoproteome reveals a distinct regulatory nature of Tyr and Ser/Thr-based signaling. Cell Rep 8, 1583-94
Shu H, et al. (2004) Identification of phosphoproteins and their phosphorylation sites in the WEHI-231 B lymphoma cell line. Mol Cell Proteomics 3, 279-86
Stokes MP, et al. (2007) Profiling of UV-induced ATM/ATR signaling pathways. Proc Natl Acad Sci U S A 104, 19855-60
Stokes MP, et al. (2012) PTMScan Direct: Identification and Quantification of Peptides from Critical Signaling Proteins by Immunoaffinity Enrichment Coupled with LC-MS/MS. Mol Cell Proteomics 11, 187-201
Tao WA, et al. (2005) Quantitative phosphoproteome analysis using a dendrimer conjugation chemistry and tandem mass spectrometry. Nat Methods 2, 591-8
Trinidad JC, et al. (2008) Quantitative analysis of synaptic phosphorylation and protein expression. Mol Cell Proteomics 7, 684-96
Trost M, et al. (2012) Posttranslational regulation of self-renewal capacity: insights from proteome and phosphoproteome analyses of stem cell leukemia. Blood 120, e17-27
Tsai CF, et al. (2008) Immobilized metal affinity chromatography revisited: pH/acid control toward high selectivity in phosphoproteomics. J Proteome Res 7, 4058-69
Tweedie-Cullen RY, Reck JM, Mansuy IM (2009) Comprehensive mapping of post-translational modifications on synaptic, nuclear, and histone proteins in the adult mouse brain. J Proteome Res 8, 4966-82
Van Hoof D, et al. (2009) Phosphorylation dynamics during early differentiation of human embryonic stem cells. Cell Stem Cell 5, 214-26
Walters DK, et al. (2006) Phosphoproteomic analysis of AML cell lines identifies leukemic oncogenes. Leuk Res 30, 1097-104
Wang R, et al. (2014) Global discovery of high-NaCl-induced changes of protein phosphorylation. Am J Physiol Cell Physiol 307, C442-54
Wang YT, et al. (2010) An informatics-assisted label-free quantitation strategy that depicts phosphoproteomic profiles in lung cancer cell invasion. J Proteome Res 9, 5582-97
Wang Z, et al. (2010) Extensive crosstalk between O-GlcNAcylation and phosphorylation regulates cytokinesis. Sci Signal 3, ra2
Weintz G, et al. (2010) The phosphoproteome of toll-like receptor-activated macrophages. Mol Syst Biol 6, 371
Wissing J, et al. (2007) Proteomics analysis of protein kinases by target class-selective prefractionation and tandem mass spectrometry. Mol Cell Proteomics 6, 537-47
Wu HY, et al. (2009) Combining alkaline phosphatase treatment and hybrid linear ion trap/Orbitrap high mass accuracy liquid chromatography-mass spectrometry data for the efficient and confident identification of protein phosphorylation. Anal Chem 81, 7778-87
Xia Q, et al. (2008) Phosphoproteomic analysis of human brain by calcium phosphate precipitation and mass spectrometry. J Proteome Res 7, 2845-51
Xiao K, et al. (2010) Global phosphorylation analysis of beta-arrestin-mediated signaling downstream of a seven transmembrane receptor (7TMR). Proc Natl Acad Sci U S A 107, 15299-304
Yu G, et al. (2011) Phosphoproteome profile of human lung cancer cell line A549. Mol Biosyst 7, 472-9
Yu LR, et al. (2007) Improved titanium dioxide enrichment of phosphopeptides from HeLa cells and high confident phosphopeptide identification by cross-validation of MS/MS and MS/MS/MS spectra. J Proteome Res 6, 4150-62
Zahedi RP, et al. (2008) Phosphoproteome of resting human platelets. J Proteome Res 7, 526-34
Zhao X, et al. (2011) Phosphoproteome analysis of functional mitochondria isolated from resting human muscle reveals extensive phosphorylation of inner membrane protein complexes and enzymes. Mol Cell Proteomics 10, M110.000299
Zheng H, Hu P, Quinn DF, Wang YK (2005) Phosphotyrosine proteomic study of interferon alpha signaling pathway using a combination of immunoprecipitation and immobilized metal affinity chromatography. Mol Cell Proteomics 4, 721-30
Zhong D, et al. (2009) The Glycolytic Inhibitor 2-Deoxyglucose Activates Multiple Prosurvival Pathways through IGF1R. J Biol Chem 284, 23225-33
Zhou H, et al. (2013) Toward a comprehensive characterization of a human cancer cell phosphoproteome. J Proteome Res 12, 260-71
