# Supplementary material for: Co-occurring protein phosphorylation are functionally associated
Source: PLoS Comput Biol. 2017 May 1;13(5):e1005502. doi: 10.1371/journal.pcbi.1005502 (PMC5432191; doi:10.1371/journal.pcbi.1005502)
Supplement: S2 Table — The positive set is comprised of 397 known cross-talk or homo-functional pairs; the negative set is comprised of 35 hetero-functional pairs. For each pair of phosphosite, it shows the contingency table summarizing their joint modification status and one-sided FET p-value. (XLSX) [file pcbi.1005502.s005.xlsx]

## Sheet: Sheet1
The positive and negative set of phosphosite pairs.
Protein Name	Uniprot ID	Site1	Site2	n00	n01	n10	n11	FET p-value	Relationship	PubMed ID
RSF1	Q96T23	S1375	S1359	72	0	0	16	6.90736e-18	known cross-talk (facilitate)	26259146
INSR	P06213	Y1185	Y1189	23	7	1	57	5.03687e-14	known cross-talk (co-operate)	14690593
EIF4EBP1	Q13541	T70	S65	75	2	0	11	2.43704e-12	known cross-talk (facilitate)	10942774,11691836
CTNNB1	P35222	S37	S33	81	0	1	6	1.29168e-08	known cross-talk (facilitate)	12051714
plakoglobin	P14923	Y644	Y550	60	15	0	13	3.11853e-08	known cross-talk (co-operate)	15561586
NFKBIA	P25963	S32	S36	80	0	2	6	5.16671e-08	known cross-talk (co-operate)	10497169
Myc	P01106	S62	T58	77	1	4	6	2.59911e-06	known cross-talk (facilitate)	11904304
c-Jun	P05412	S243	T239	82	0	2	4	6.43255e-06	known cross-talk (facilitate)	1846781
EIF4EBP1	Q13541	T37	T70	62	1	15	10	6.57343e-06	known cross-talk (facilitate)	10364159,10942774,11691836
CDC25B	P30305	S321	S323	75	8	0	5	3.2852e-05	known cross-talk (co-operate)	20801879
PDCD4	Q53EL6	S71	S76	70	12	0	6	3.42553e-05	known cross-talk (co-operate)	17053147
MKI67IP	Q9BYG3	T238	T234	76	6	1	5	6.64955e-05	known cross-talk (facilitate)	16244663
CDC25C	P30307	S214	S216	72	11	0	5	0.000111498	known cross-talk (inhibit)	12766774
EIF4EBP1	Q13541	T46	T70	64	3	13	8	0.000325628	known cross-talk (facilitate)	10364159,10942774,11691836
CDC25C	P30307	T48	S216	71	11	1	5	0.000595101	known cross-talk (facilitate)	14592972,15744326
ULK1	O75385	S638	S758	73	0	12	3	0.00414631	known cross-talk (facilitate)	21383122,22884395
Lyn	P07948	Y316	Y508	13	47	0	28	0.00430344	known cross-talk (facilitate)	16920712,17905674
hnRNP D	Q14103	S87	S83	63	21	0	4	0.00542478	known cross-talk (facilitate)	11903055,17507370
ITGB3	P05106	Y773	Y785	51	0	32	5	0.0111267	known cross-talk (co-operate)	10964917,20739287
MKI67IP	Q9BYG3	T238	S230	80	2	4	2	0.0220722	known cross-talk (facilitate)	16244663
Vimentin	P08670	S55	S83	73	3	9	3	0.0312546	known cross-talk (facilitate)	16260496,18653473
CDC25C	P30307	T67	S216	70	15	2	1	0.456514	known cross-talk (facilitate)	14592972,15744326
MAPK1	P28482	T190	Y187	4	64	0	20	0.349238	homo-functional (activate)	site1: 19060905; site2: 10597231; 10925301; 11352917; 12609989; 12808105; 15004239; 15059947; 16149052; 16397900; 17562849; 17667937; 17685427; 18042541; 18045996; 18519681; 18658095; 18775330; 19060905; 19088846; 19106095; 19144315; 20122898; 20231899; 22385658; 23644655; 25538243; 25730857; 26079947; 26686085; 9124279
EGFR	P00533	Y869	Y1110	34	21	0	33	3.09e-10	homo-functional (activate)	site1: 11983694; 12842895; 15282306; 15592458; 16037379; 16849545; 16862179; 17561374; 19305428; 20407013; site2: 10069801; 10508618; 12631709; 12873986; 1314835; 15476828; 16729043; 23644655; 7741752; 8408058
MAPK1	P28482	T190	T185	14	54	0	20	0.0191596	homo-functional (activate)	site1: 19060905; site2: 10597231; 10925301; 11352917; 12609989; 12808105; 15004239; 16149052; 16397900; 17562849; 17667937; 17685427; 18042541; 18045996; 18519681; 18658095; 18775330; 19060905; 19088846; 19106095; 19144315; 20122898; 20231899; 21842857; 22385658; 23644655; 25538243; 25730857; 26079947; 26686085
ZAP70	P43403	Y315	Y319	80	1	0	7	1.26e-09	homo-functional (activate)	site1: 11514605; 15100278; 16339550; 26237552; site2: 10037717; 10202147; 11046020; 12648457; 26237552
EGFR	P00533	Y869	Y1172	25	30	0	33	5.12e-07	homo-functional (activate)	site1: 11983694; 12842895; 15282306; 15592458; 16037379; 16849545; 16862179; 17561374; 19305428; 20407013; site2: 10508618; 12454019; 12842895; 1314835; 15476828; 16729043; 2022651; 2022652; 3263271; 7506413; 8408058; 9733788
HSPB1	P04792	S78	S82	31	38	0	19	7.15e-05	homo-functional (activate)	site1: 11383510; 11912188; 12367505; 14749215; 15581903; 18477563; 18720982; 18950704; 19597476; 21245386; site2: 11383510; 11912188; 12367505; 12740362; 14749215; 15581903; 18477563; 18950704; 19597476; 21245386
KDR	P35968	Y801	Y1059	62	22	0	4	0.00641111	homo-functional (activate)	site1: 14532277; 17303569; site2: 10102632; 11435426; 16891660; 16946136; 17372230; 19050761
EGFR	P00533	Y1092	Y1197	21	20	2	45	3.48e-07	homo-functional (activate)	site1: 10069801; 11983694; 12631709; 12842895; 12873986; 1314835; 15192046; 15592458; 15618223; 16037379; 16729043; 2022651; 2022652; 3263271; 7506413; 7741752; 8408058; 8490966; 8910327; 9733788; site2: 10653583; 12177062; 1314835; 15708852; 16729043; 16943190; 2022651; 2022652; 26918609; 3263271; 7506413; 8408058; 9733788
KDR	P35968	Y951	Y1214	67	18	2	1	0.522545	homo-functional (activate)	site1: 10102632; 11435426; 16891660; site2: 14724572; 16966330; 20176926
PTK2	Q05397	Y861	Y397	27	10	9	42	1.85e-07	homo-functional (activate)	site1: 11839732; 11927607; 12084011; 15123632; 15735019; 16461767; 18794113; 25868388; site2: 10821872; 11035755; 11331870; 11839732; 11857088; 12084011; 12408869; 12639965; 12659633; 15077193; 15371459; 15561106; 15707572; 15944157; 16652148; 17096371; 18032789; 18437915; 18676832; 19423701; 20129247; 20160475; 20180147; 20802513; 23264741; 24858039; 26068982; 26710849; 8824286
PTK2	Q05397	Y397	Y576	14	22	0	52	5.9e-07	homo-functional (activate)	site1: 10821872; 11035755; 11331870; 11839732; 11857088; 12084011; 12408869; 12639965; 12659633; 15077193; 15371459; 15561106; 15707572; 15944157; 16652148; 17096371; 18032789; 18437915; 18676832; 19423701; 20129247; 20160475; 20180147; 20802513; 23264741; 24858039; 26068982; 26710849; 8824286; site2: 12482769; 15561106; 15707572; 15735019; 17088251; 18437915; 23716717
AKT1	P31749	T308	S473	68	11	0	9	2.94e-07	homo-functional (activate)	site1: 10713677; 10926925; 10958682; 11006271; 11020382; 11319202; 11358816; 11389054; 11978735; 12138162; 12556562; 12609989; 12970779; 14623889; 14713298; 15065872; 15327518; 15504738; 16044149; 17928291; 18042541; 18678787; 18931661; 19609947; 19996208; 20153512; 20303298; 20643654; 21577208; 25538243; 26235620; 26411369; 8978681; 9228007; 9445477; 9690513; site2: 10377409; 10827191; 10926925;…
MAPK3	P27361	T202	Y204	8	8	0	72	2e-07	homo-functional (activate)	site1: 10597231; 10925301; 11352917; 12368275; 12609989; 12808105; 12952943; 15004239; 16149052; 16397900; 16585161; 17562849; 17667937; 17685427; 18042541; 18045996; 18519681; 18658095; 18775330; 19088846; 19106095; 19144315; 20122898; 20231899; 22385658; 23644655; 25538243; 26079947; 26586479; 7535768; 8444886; site2: 10597231; 10925301; 11352917; 12368275; 12609989; 12808105; 12952943; 1500423…
MAPK1	P28482	T185	Y187	4	10	0	74	0.000429266	homo-functional (activate)	site1: 10597231; 10925301; 11352917; 12609989; 12808105; 15004239; 16149052; 16397900; 17562849; 17667937; 17685427; 18042541; 18045996; 18519681; 18658095; 18775330; 19060905; 19088846; 19106095; 19144315; 20122898; 20231899; 21842857; 22385658; 23644655; 25538243; 25730857; 26079947; 26686085; site2: 10597231; 10925301; 11352917; 12609989; 12808105; 15004239; 15059947; 16149052; 16397900; 17562…
ABL1	P00519	T735	Y70	79	4	4	1	0.258868	homo-functional (activate)	site1: 15696159; 18794806; 19643477; site2: 16912036; 18775435
KDR	P35968	Y801	Y1054	63	21	0	4	0.00542478	homo-functional (activate)	site1: 14532277; 17303569; site2: 10102632; 17372230
EGFR	P00533	Y1092	Y1172	24	17	1	46	1.2e-09	homo-functional (activate)	site1: 10069801; 11983694; 12631709; 12842895; 12873986; 1314835; 15192046; 15592458; 15618223; 16037379; 16729043; 2022651; 2022652; 3263271; 7506413; 7741752; 8408058; 8490966; 8910327; 9733788; site2: 10508618; 12454019; 12842895; 1314835; 15476828; 16729043; 2022651; 2022652; 3263271; 7506413; 8408058; 9733788
ERBB2	P04626	Y1196	Y1248	58	27	0	3	0.0369979	homo-functional (activate)	site1: 11238891; 16729043; 18332126; 19525980; site2: 11238891; 12354693; 12748185; 16729043; 18332126; 20010870
ERBB2	P04626	Y1222	Y1248	58	24	0	6	0.00109567	homo-functional (activate)	site1: 11238891; 15156151; 16729043; 18332126; 19525980; 20498373; 21840311; site2: 11238891; 12354693; 12748185; 16729043; 18332126; 20010870
IGF1R	P08069	Y1346	Y1161	27	48	3	10	0.283853	homo-functional (activate)	site1: 10786694; 16037379; site2: 11591350; 16037379; 16793764; 7588225
KDR	P35968	Y1214	Y1059	51	18	11	8	0.142455	homo-functional (activate)	site1: 14724572; 16966330; 20176926; site2: 10102632; 11435426; 16891660; 16946136; 17372230; 19050761
ZAP70	P43403	Y474	Y315	79	5	2	2	0.0304088	homo-functional (activate)	site1: 9685404; site2: 11514605; 15100278; 16339550; 26237552
HDAC5	Q9UQL6	S278	S279	80	3	1	4	7.29e-05	homo-functional (activate)	site1: 21081666; 22865920; site2: 20716686; 21081666; 22243750
MDM2	Q00987	S166	S186	76	6	6	0	1	homo-functional (activate)	site1: 11504915; 11715018; 15024078; 15169778; 15688025; 18467333; 19008219; 20657550; 26636645; site2: 11504915; 11715018; 11923280; 18467333
MET	P08581	Y1003	Y1235	34	5	3	46	1.23e-15	homo-functional (activate)	site1: 11741535; 18819921; 19450681; site2: 10490849; 12746450; 1655790; 18819921; 21247903; 7961992; 8302603
MET	P08581	Y1003	Y1234	26	13	3	46	1.02e-09	homo-functional (activate)	site1: 11741535; 18819921; 19450681; site2: 10490849; 12746450; 18819921; 21247903; 7961992; 8302603
EGFR	P00533	Y869	Y1092	39	16	2	31	7.51e-10	homo-functional (activate)	site1: 11983694; 12842895; 15282306; 15592458; 16037379; 16849545; 16862179; 17561374; 19305428; 20407013; site2: 10069801; 11983694; 12631709; 12842895; 12873986; 1314835; 15192046; 15592458; 15618223; 16037379; 16729043; 2022651; 2022652; 3263271; 7506413; 7741752; 8408058; 8490966; 8910327; 9733788
EGFR	P00533	Y1172	Y1197	20	5	3	60	2.45e-12	homo-functional (activate)	site1: 10508618; 12454019; 12842895; 1314835; 15476828; 16729043; 2022651; 2022652; 3263271; 7506413; 8408058; 9733788; site2: 10653583; 12177062; 1314835; 15708852; 16729043; 16943190; 2022651; 2022652; 26918609; 3263271; 7506413; 8408058; 9733788
EGFR	P00533	Y1092	Y1110	27	14	7	40	8.89e-07	homo-functional (activate)	site1: 10069801; 11983694; 12631709; 12842895; 12873986; 1314835; 15192046; 15592458; 15618223; 16037379; 16729043; 2022651; 2022652; 3263271; 7506413; 7741752; 8408058; 8490966; 8910327; 9733788; site2: 10069801; 10508618; 12631709; 12873986; 1314835; 15476828; 16729043; 23644655; 7741752; 8408058
CHEK1	O14757	S317	S296	79	4	2	3	0.00296755	homo-functional (activate)	site1: 11390642; 12588868; 15707391; 16963448; 18272544; 19091954; 24632611; 26658951; site2: 15707391; 17976513; 20639859; 26140595
TOP2A	P11388	S1525	S1106	72	6	3	7	2.65e-05	homo-functional (activate)	site1: 18171681; 19098900; site2: 12569090; 19043076
BRAF	P15056	S729	S446	57	13	7	11	0.000733379	homo-functional (activate)	site1: 10660530; 19933846; 24095280; site2: 15710605; 16803888; 19050761
EPHA3	P29320	Y596	Y602	71	1	0	16	1.17e-16	homo-functional (activate)	site1: 11870224; 18547520; site2: 11870224; 18547520
EPHA3	P29320	Y596	Y779	30	42	0	16	0.000552314	homo-functional (activate)	site1: 11870224; 18547520; site2: 11870224
KDR	P35968	Y801	Y1214	69	15	0	4	0.00166217	homo-functional (activate)	site1: 14532277; 17303569; site2: 14724572; 16966330; 20176926
KDR	P35968	Y1214	Y1054	52	17	11	8	0.115035	homo-functional (activate)	site1: 14724572; 16966330; 20176926; site2: 10102632; 17372230
PTPN11	Q06124	Y546	Y584	18	15	1	54	6.49e-09	homo-functional (activate)	site1: 11684012; 12531430; 16250012; 17483340; 20855525; 8041791; site2: 11684012; 12531430; 20855525
PRKD1	Q15139	S738	S742	70	8	0	10	9.69e-09	homo-functional (activate)	site1: 11948398; 15024053; 15226414; 15755722; 16891660; 18337243; 18692497; 21285358; site2: 11948398; 15024053; 15226414; 15755722; 16891660; 18337243; 21285358
RAF1	P04049	S339	S338	82	3	0	3	0.000182256	homo-functional (activate)	site1: 10998357; 11274179; 12244094; 15849194; 9234708; site2: 10712905; 10998357; 11274179; 11447113; 12077328; 12244094; 12446733; 12551923; 12719581; 12865432; 15470067; 15849194; 16129686; 16585161; 18775988; 19282665; 19595761; 22081024; 9234708; 9823899
CXCR4	P61073	S324	S325	82	0	0	6	1.85e-09	homo-functional (activate)	site1: 19116316; 25355818; site2: 19116316
EGFR	P00533	Y869	Y1197	23	32	0	33	2.15e-06	homo-functional (activate)	site1: 11983694; 12842895; 15282306; 15592458; 16037379; 16849545; 16862179; 17561374; 19305428; 20407013; site2: 10653583; 12177062; 1314835; 15708852; 16729043; 16943190; 2022651; 2022652; 26918609; 3263271; 7506413; 8408058; 9733788
KIT	P10721	Y570	Y568	78	5	0	5	6.43e-06	homo-functional (activate)	site1: 20147452; 21887372; 9038210; 9528781; site2: 12444928; 12878163; 16780420; 20147452; 21887372; 9038210; 9528781
PLA2G4A	P47712	S505	S727	82	3	3	0	1	homo-functional (activate)	site1: 12885780; 14530366; 18280113; 18632668; 18775330; 19176526; 7766652; site2: 18065419
MET	P08581	Y1235	Y1234	28	9	1	50	4.22e-14	homo-functional (activate)	site1: 10490849; 12746450; 1655790; 18819921; 21247903; 7961992; 8302603; site2: 10490849; 12746450; 18819921; 21247903; 7961992; 8302603
CTNNB1	P35222	S675	Y654	60	13	12	3	0.544751	homo-functional (activate)	site1: 16199882; 16476742; 20419129; 21822311; 22173096; site2: 12740122; 16952352; 17318191; 19104148; 20840866; 21423209; 23246962
PTK2	Q05397	Y861	Y576	14	23	0	51	9.49e-07	homo-functional (activate)	site1: 11839732; 11927607; 12084011; 15123632; 15735019; 16461767; 18794113; 25868388; site2: 12482769; 15561106; 15707572; 15735019; 17088251; 18437915; 23716717
ERBB2	P04626	Y1196	Y1222	82	3	0	3	0.000182256	homo-functional (activate)	site1: 11238891; 16729043; 18332126; 19525980; site2: 11238891; 15156151; 16729043; 18332126; 19525980; 20498373; 21840311
PLCG2	P16885	Y759	Y753	60	9	5	14	7.96e-07	homo-functional (activate)	site1: 12780340; 15184383; site2: 12780340; 15184383
PRKCA	P17252	T228	S226	63	19	3	3	0.162334	homo-functional (activate)	site1: 26414765; site2: 26414765
RPS6KB1	P23443	T444	S447	62	5	0	21	6.61e-16	homo-functional (activate)	site1: 12759354; 15028555; 15051500; 15304500; 16364302; 7545671; site2: 12759354; 15028555; 15051500; 15304500; 16364302; 7545671
PIK3R1	P27986	Y528	Y556	71	7	2	8	3.83e-06	homo-functional (activate)	site1: 16306077; site2: 16306077
EPHA2	P29317	Y930	Y594	28	41	0	19	0.000229483	homo-functional (activate)	site1: 18387945; 23358419; 24825902; site2: 18387945
EPHA2	P29317	Y930	Y588	24	45	0	19	0.000978608	homo-functional (activate)	site1: 18387945; 23358419; 24825902; site2: 18387945; 19193766
EPHA2	P29317	Y594	Y588	22	6	2	58	2.86e-13	homo-functional (activate)	site1: 18387945; site2: 18387945; 19193766
EPHA3	P29320	Y602	Y779	30	41	0	17	0.000322183	homo-functional (activate)	site1: 11870224; 18547520; site2: 11870224
PTPN6	P29350	Y536	Y564	32	10	2	44	5.67e-13	homo-functional (activate)	site1: 12468540; 14699166; 18377662; site2: 10488096; 12468540; 14699166; 16649996
SYK	P43405	Y348	Y352	43	7	0	38	3.89e-18	homo-functional (activate)	site1: 18818202; 8657103; site2: 18818202; 19289168; 8657103
SYK	P43405	Y348	Y323	28	22	1	37	2.27e-08	homo-functional (activate)	site1: 18818202; 8657103; site2: 9535867
SYK	P43405	Y352	Y323	28	15	1	44	4.56e-11	homo-functional (activate)	site1: 18818202; 19289168; 8657103; site2: 9535867
ATR	Q13535	S428	T1989	80	5	0	3	0.000510316	homo-functional (activate)	site1: 17976513; 26387736; site2: 21777809
HDAC1	Q13547	S421	S423	63	0	0	25	1.66e-22	homo-functional (activate)	site1: 11602581; site2: 11602581
PTGES3	Q15185	S118	S113	19	62	0	7	0.16995	homo-functional (activate)	site1: 15040786; site2: 15040786
ATG4B	Q9Y4P1	S392	S383	77	7	0	4	0.000141516	homo-functional (activate)	site1: 26378241; site2: 26378241
KDR	P35968	Y951	Y801	81	4	3	0	1	homo-functional (activate)	site1: 10102632; 11435426; 16891660; site2: 14532277; 17303569
STAT1	P42224	S727	Y701	55	14	13	6	0.228134	homo-functional (activate)	site1: 10792030; 11438544; 11777927; 11884587; 12637327; 12807916; 14962955; 15051500; 15322115; 15994321; 16799645; 17897103; 21303487; 7543024; site2: 10921891; 11023524; 11316742; 11777927; 11823427; 12637327; 12807916; 14962955; 15051500; 15767445; 15994321; 17442890; 18566411; 19088846; 19174562; 25921060; 8197134; 9724754
IGF1R	P08069	Y1166	Y1161	26	17	4	41	2.24e-07	homo-functional (activate)	site1: 11591350; 15334055; 16793764; 7798258; site2: 11591350; 16037379; 16793764; 7588225
CTNNB1	P35222	Y670	S675	66	13	7	2	0.477179	homo-functional (activate)	site1: 16952352; 21423209; site2: 16199882; 16476742; 20419129; 21822311; 22173096
CTNNB1	P35222	Y670	Y654	69	10	3	6	0.000888729	homo-functional (activate)	site1: 16952352; 21423209; site2: 12740122; 16952352; 17318191; 19104148; 20840866; 21423209; 23246962
MAPK14	Q16539	T180	Y182	9	9	0	70	8.51e-08	homo-functional (activate)	site1: 10867021; 11994493; 15944157; 15972258; 16966330; 17438131; 17548358; 18047584; 18560558; 19336399; 8622669; site2: 10867021; 11994493; 15944157; 16966330; 17126298; 17438131; 17548358; 18047584; 18560558; 19336399; 8622669
NFKBIA	P25963	S36	S32	80	2	0	6	5.17e-08	homo-functional (activate)	site1: 10754328; 11502888; 11752211; 12068083; 12085227; 12419817; 12432072; 12527907; 14523047; 15843586; 16007147; 16163708; 16735506; 7739562; 7796813; 7878466; 8657102; 9252186; site2: 10723127; 10754328; 10882136; 11350057; 11502888; 11724787; 11752211; 11753679; 12068083; 12085227; 12138192; 12419817; 12432072; 12527907; 14523047; 15470067; 15843586; 16007147; 16163708; 16735506; 20385620; …
NULL	P49023-2	Y31	Y118	12	59	0	17	0.0623393	homo-functional (activate)	site1: 15870699; 16491114; 17046825; 17574549; 18045996; 20628053; 7493940; site2: 15870699; 16491114; 17046825; 17574549; 18045996; 18794113; 20628053; 7493940
PTK2	Q05397	Y397	Y577	19	17	0	52	9.65e-10	homo-functional (activate)	site1: 10821872; 11035755; 11331870; 11839732; 11857088; 12084011; 12408869; 12639965; 12659633; 15077193; 15371459; 15561106; 15707572; 15944157; 16652148; 17096371; 18032789; 18437915; 18676832; 19423701; 20129247; 20160475; 20180147; 20802513; 23264741; 24858039; 26068982; 26710849; 8824286; site2: 15735019; 17088251; 18437915; 23716717
ABL1	P00519	T735	Y253	75	8	0	5	3.29e-05	homo-functional (activate)	site1: 15696159; 18794806; 19643477; site2: 18775312; 21347248
TOP2A	P11388	S1337	S1525	76	4	2	6	9.96e-06	homo-functional (activate)	site1: 18171681; site2: 18171681; 19098900
SIRT1	Q96EB6	S27	T530	73	7	4	4	0.00749497	homo-functional (activate)	site1: 20027304; site2: 19107194; 20027304
SIRT1	Q96EB6	T530	S47	69	8	5	6	0.00164106	homo-functional (activate)	site1: 19107194; 20027304; site2: 20027304
RET	P07949	Y1062	Y905	79	6	0	3	0.000765474	homo-functional (activate)	site1: 10445857; 10919641; 10995764; 11002419; 11061555; 11313948; 11360177; 11713247; 11886862; 11956105; 12242309; 12444552; 12527893; 12771945; 14981541; 15286081; 15677445; 17210721; 20682772; 8663426; site2: 10445857; 11713247; 11956105; 12444552; 14711813; 16928683; 26147533; 8637703
RPS6KB1	P23443	T252	S394	81	4	0	3	0.000318947	homo-functional (activate)	site1: 11684675; 12970779; 19864428; 7489717; 7545671; 9218810; 9445476; site2: 11914378; 17446865; 9271440
RPS6KB1	P23443	S394	T412	79	2	2	5	1.08e-05	homo-functional (activate)	site1: 11914378; 17446865; 9271440; site2: 11684675; 12036952; 12609989; 12807916; 12970779; 14660640; 15028555; 15304500; 17347671; 17446865; 19079619; 25738361; 7489717; 7545671; 9218810
INSR	P06213	Y1361	Y1190	43	39	1	5	0.1012	homo-functional (activate)	site1: 10852715; 10940390; 1618780; 1654097; site2: 10852715; 11850117; 1658004; 8024702; 8999839; 9195949
IGF1R	P08069	Y1161	Y1165	23	7	1	57	5.04e-14	homo-functional (activate)	site1: 11591350; 16037379; 16793764; 7588225; site2: 11591350; 16793764
PTK2	Q05397	Y577	Y576	13	6	1	68	2.93e-10	homo-functional (activate)	site1: 15735019; 17088251; 18437915; 23716717; site2: 12482769; 15561106; 15707572; 15735019; 17088251; 18437915; 23716717
LMNA	P02545	S22	S392	47	9	4	28	3.22e-11	homo-functional (activate)	site1: 18815303; 19165338; 24741066; 7925482; site2: 18815303; 24741066; 7925482
JUN	P05412	S63	S73	64	6	2	16	6.69e-11	homo-functional (activate)	site1: 11313929; 11401472; 11432833; 11739718; 12040039; 12853483; 14617628; 1496019; 15378002; 18794113; 19118012; 20395206; 26745678; 26755651; 7737130; 7744008; 8072547; 8224842; site2: 11313929; 11432833; 11739718; 12040039; 12853483; 1496019; 15378002; 19118012; 20395206; 26745678; 26755651; 7737130; 7744008; 8072547; 8224842; 9022811
NULL	P29353-2	Y239	Y240	76	0	0	12	4.87e-15	homo-functional (activate)	site1: 10598576; 10891441; 17537990; 9710204; 9813159; site2: 10598576; 10891441; 17537990; 9813159
RUNX1	Q01196	S249	S266	81	2	0	5	5.36e-07	homo-functional (activate)	site1: 18695000; 8668214; site2: 18695000; 8668214
SMAD2	Q15796	S465	S467	81	0	0	7	1.58e-10	homo-functional (activate)	site1: 11043574; 8980228; 9346908; 9346966; site2: 11043574; 8980228; 9346908; 9346966
SMAD2	Q15796	S465	T8	73	8	6	1	0.543384	homo-functional (activate)	site1: 11043574; 8980228; 9346908; 9346966; site2: 12193595
SMAD2	Q15796	S467	T8	73	8	6	1	0.543384	homo-functional (activate)	site1: 11043574; 8980228; 9346908; 9346966; site2: 12193595
SMAD1	Q15797	S462	S463	75	5	0	8	2e-08	homo-functional (activate)	site1: 9136927; 9335504; site2: 9136927; 9335504
SMAD1	Q15797	S462	S465	73	7	0	8	1e-07	homo-functional (activate)	site1: 9136927; 9335504; site2: 9136927; 9335504
SMAD1	Q15797	S463	S465	73	2	0	13	8.75e-14	homo-functional (activate)	site1: 9136927; 9335504; site2: 9136927; 9335504
NFKBIA	P25963	Y42	S36	82	3	0	3	0.000182256	homo-functional (activate)	site1: 10754328; 11266466; 12432072; 12909638; 17533369; 8797825; site2: 10754328; 11502888; 11752211; 12068083; 12085227; 12419817; 12432072; 12527907; 14523047; 15843586; 16007147; 16163708; 16735506; 7739562; 7796813; 7878466; 8657102; 9252186
NFKBIA	P25963	Y42	S32	80	5	0	3	0.000510316	homo-functional (activate)	site1: 10754328; 11266466; 12432072; 12909638; 17533369; 8797825; site2: 10723127; 10754328; 10882136; 11350057; 11502888; 11724787; 11752211; 11753679; 12068083; 12085227; 12138192; 12419817; 12432072; 12527907; 14523047; 15470067; 15843586; 16007147; 16163708; 16735506; 20385620; 7739562; 7796813; 7878466; 8657102; 9252186
ZAP70	P43403	Y474	Y319	78	6	2	2	0.0398947	homo-functional (activate)	site1: 9685404; site2: 10037717; 10202147; 11046020; 12648457; 26237552
AKT2	P31751	T309	S474	74	6	0	8	4.67e-08	homo-functional (activate)	site1: 9374542; site2: 11507039; 26711268; 9374542
PAK1	Q13153	S223	S144	59	21	4	4	0.155923	homo-functional (activate)	site1: 26160174; site2: 15333633; 21177766
SIRT1	Q96EB6	S27	S47	73	7	1	7	4e-06	homo-functional (activate)	site1: 20027304; site2: 20027304
EGFR	P00533	Y1110	Y1197	22	12	1	53	3.44e-11	homo-functional (activate)	site1: 10069801; 10508618; 12631709; 12873986; 1314835; 15476828; 16729043; 23644655; 7741752; 8408058; site2: 10653583; 12177062; 1314835; 15708852; 16729043; 16943190; 2022651; 2022652; 26918609; 3263271; 7506413; 8408058; 9733788
ABL1	P00519	Y70	Y253	74	9	1	4	0.00140168	homo-functional (activate)	site1: 16912036; 18775435; site2: 18775312; 21347248
INSR	P06213	Y1361	Y1185	30	52	0	6	0.0746873	homo-functional (activate)	site1: 10852715; 10940390; 1618780; 1654097; site2: 10852715; 14690593; 1658004; 8024702; 8999839; 9195949
INSR	P06213	Y1361	Y1189	24	58	0	6	0.138347	homo-functional (activate)	site1: 10852715; 10940390; 1618780; 1654097; site2: 10852715; 11850117; 14690593; 1658004; 8024702; 8999839; 9195949
IGF1R	P08069	Y1346	Y1166	42	33	1	12	0.00109083	homo-functional (activate)	site1: 10786694; 16037379; site2: 11591350; 15334055; 16793764; 7798258
IGF1R	P08069	Y1166	Y1165	23	20	1	44	1.87e-08	homo-functional (activate)	site1: 11591350; 15334055; 16793764; 7798258; site2: 11591350; 16793764
RPS6KB1	P23443	T252	T444	67	18	0	3	0.01212	homo-functional (activate)	site1: 11684675; 12970779; 19864428; 7489717; 7545671; 9218810; 9445476; site2: 12759354; 15028555; 15051500; 15304500; 16364302; 7545671
RPS6KB1	P23443	T252	S447	62	23	0	3	0.0236932	homo-functional (activate)	site1: 11684675; 12970779; 19864428; 7489717; 7545671; 9218810; 9445476; site2: 12759354; 15028555; 15051500; 15304500; 16364302; 7545671
RPS6KB1	P23443	S394	T444	67	14	0	7	1.83e-05	homo-functional (activate)	site1: 11914378; 17446865; 9271440; site2: 12759354; 15028555; 15051500; 15304500; 16364302; 7545671
RPS6KB1	P23443	S394	S447	62	19	0	7	0.000103618	homo-functional (activate)	site1: 11914378; 17446865; 9271440; site2: 12759354; 15028555; 15051500; 15304500; 16364302; 7545671
RPS6KB1	P23443	T412	T444	65	16	2	5	0.00767817	homo-functional (activate)	site1: 11684675; 12036952; 12609989; 12807916; 12970779; 14660640; 15028555; 15304500; 17347671; 17446865; 19079619; 25738361; 7489717; 7545671; 9218810; site2: 12759354; 15028555; 15051500; 15304500; 16364302; 7545671
RPS6KB1	P23443	T412	S447	60	21	2	5	0.0219462	homo-functional (activate)	site1: 11684675; 12036952; 12609989; 12807916; 12970779; 14660640; 15028555; 15304500; 17347671; 17446865; 19079619; 25738361; 7489717; 7545671; 9218810; site2: 12759354; 15028555; 15051500; 15304500; 16364302; 7545671
AKT1	P31749	Y474	T308	79	1	0	8	1.4e-10	homo-functional (activate)	site1: 12149249; site2: 10713677; 10926925; 10958682; 11006271; 11020382; 11319202; 11358816; 11389054; 11978735; 12138162; 12556562; 12609989; 12970779; 14623889; 14713298; 15065872; 15327518; 15504738; 16044149; 17928291; 18042541; 18678787; 18931661; 19609947; 19996208; 20153512; 20303298; 20643654; 21577208; 25538243; 26235620; 26411369; 8978681; 9228007; 9445477; 9690513
AKT1	P31749	Y474	S473	68	12	0	8	1.96e-06	homo-functional (activate)	site1: 12149249; site2: 10377409; 10827191; 10926925; 10958682; 10973320; 11319202; 11358816; 11375271; 11389054; 11402048; 11577096; 11809760; 11978735; 12101233; 12149249; 12556562; 12642872; 12649200; 12686550; 12970779; 14623889; 14713298; 14990993; 15028555; 15065872; 15327518; 15504738; 15546863; 15755769; 15781651; 15782140; 15808505; 16043647; 16044149; 17166829; 17386267; 17545609; 17586…
AKT1	P31749	S129	T308	71	8	8	1	0.639781	homo-functional (activate)	site1: 15818404; 21735093; site2: 10713677; 10926925; 10958682; 11006271; 11020382; 11319202; 11358816; 11389054; 11978735; 12138162; 12556562; 12609989; 12970779; 14623889; 14713298; 15065872; 15327518; 15504738; 16044149; 17928291; 18042541; 18678787; 18931661; 19609947; 19996208; 20153512; 20303298; 20643654; 21577208; 25538243; 26235620; 26411369; 8978681; 9228007; 9445477; 9690513
AKT1	P31749	S129	S473	63	16	5	4	0.114219	homo-functional (activate)	site1: 15818404; 21735093; site2: 10377409; 10827191; 10926925; 10958682; 10973320; 11319202; 11358816; 11375271; 11389054; 11402048; 11577096; 11809760; 11978735; 12101233; 12149249; 12556562; 12642872; 12649200; 12686550; 12970779; 14623889; 14713298; 14990993; 15028555; 15065872; 15327518; 15504738; 15546863; 15755769; 15781651; 15782140; 15808505; 16043647; 16044149; 17166829; 17386267; 17545…
RPS6KB1	P23443	T252	T412	81	4	0	3	0.000318947	homo-functional (activate)	site1: 11684675; 12970779; 19864428; 7489717; 7545671; 9218810; 9445476; site2: 11684675; 12036952; 12609989; 12807916; 12970779; 14660640; 15028555; 15304500; 17347671; 17446865; 19079619; 25738361; 7489717; 7545671; 9218810
FXYD1	O00168	S83	S88	81	4	3	0	1	homo-functional (activate)	site1: 21220422; 26429909; site2: 21220422; 24105627; 26429909
LMNA	P02545	S652	S22	56	27	0	5	0.00514032	homo-functional (activate)	site1: 18815303; site2: 18815303; 19165338; 24741066; 7925482
LMNA	P02545	S652	S392	51	32	0	5	0.0111267	homo-functional (activate)	site1: 18815303; site2: 18815303; 24741066; 7925482
LMNA	P02545	S22	S390	44	12	3	29	1.33e-10	homo-functional (activate)	site1: 18815303; 19165338; 24741066; 7925482; site2: 18815303
LMNA	P02545	S392	S390	47	4	0	37	1.17e-20	homo-functional (activate)	site1: 18815303; 24741066; 7925482; site2: 18815303
KIT	P10721	Y568	Y721	65	13	1	9	7.42e-06	homo-functional (activate)	site1: 12444928; 12878163; 16780420; 20147452; 21887372; 9038210; 9528781; site2: 15654360; 21887372
NULL	P16284	Y690	Y713	40	35	0	13	0.000160688	homo-functional (activate)	site1: 10704309; 11927609; 12535670; 15201144; 9312087; site2: 10704309; 11254359; 11927609; 12207897; 12535670; 15201144; 18182571; 23322602; 9298995; 9312087
NFKB1	P19838	S893	S907	72	11	0	5	0.000111498	homo-functional (activate)	site1: 8522173; site2: 12871932; 8522173
ZAP70	P43403	Y315	Y493	65	16	1	6	0.000802573	homo-functional (activate)	site1: 11514605; 15100278; 16339550; 26237552; site2: 11514606; 11976341; 15100278; 7642520; 7781602; 8756661
ZAP70	P43403	Y319	Y493	65	15	1	7	0.000180091	homo-functional (activate)	site1: 10037717; 10202147; 11046020; 12648457; 26237552; site2: 11514606; 11976341; 15100278; 7642520; 7781602; 8756661
PTK2	Q05397	Y861	Y577	19	18	0	51	1.98e-09	homo-functional (activate)	site1: 11839732; 11927607; 12084011; 15123632; 15735019; 16461767; 18794113; 25868388; site2: 15735019; 17088251; 18437915; 23716717
PTK2	Q05397	Y407	Y397	32	16	4	36	3.51e-08	homo-functional (activate)	site1: 15561106; 15735019; 16760434; site2: 10821872; 11035755; 11331870; 11839732; 11857088; 12084011; 12408869; 12639965; 12659633; 15077193; 15371459; 15561106; 15707572; 15944157; 16652148; 17096371; 18032789; 18437915; 18676832; 19423701; 20129247; 20160475; 20180147; 20802513; 23264741; 24858039; 26068982; 26710849; 8824286
ATM	Q13315	S2996	S1981	81	2	0	5	5.36e-07	homo-functional (activate)	site1: 21149446; site2: 12556884; 14695167; 15048089; 15173573; 15269203; 15964794; 16141325; 16478990; 17486112; 17940005; 18449195; 18560558; 18571408; 18987440; 20026654; 20188555; 20637859; 22099307; 25775545
ATM	Q13315	S367	S1981	77	5	4	2	0.0701931	homo-functional (activate)	site1: 21149446; site2: 12556884; 14695167; 15048089; 15173573; 15269203; 15964794; 16141325; 16478990; 17486112; 17940005; 18449195; 18560558; 18571408; 18987440; 20026654; 20188555; 20637859; 22099307; 25775545
EGFR	P00533	Y1110	Y1172	23	11	2	52	6.91e-11	homo-functional (activate)	site1: 10069801; 10508618; 12631709; 12873986; 1314835; 15476828; 16729043; 23644655; 7741752; 8408058; site2: 10508618; 12454019; 12842895; 1314835; 15476828; 16729043; 2022651; 2022652; 3263271; 7506413; 8408058; 9733788
RAF1	P04049	S619	S338	78	6	4	0	1	homo-functional (activate)	site1: 8288587; site2: 10712905; 10998357; 11274179; 11447113; 12077328; 12244094; 12446733; 12551923; 12719581; 12865432; 15470067; 15849194; 16129686; 16585161; 18775988; 19282665; 19595761; 22081024; 9234708; 9823899
IGF1R	P08069	Y1346	Y1165	24	51	0	13	0.0109416	homo-functional (activate)	site1: 10786694; 16037379; site2: 11591350; 16793764
GSTP1	P09211	Y4	Y199	68	12	4	4	0.0335145	homo-functional (activate)	site1: 19254954; site2: 19254954; 26429914
GSTP1	P09211	Y4	Y8	44	36	1	7	0.024816	homo-functional (activate)	site1: 19254954; site2: 19254954
GSTP1	P09211	Y199	Y8	40	32	5	11	0.0684979	homo-functional (activate)	site1: 19254954; 26429914; site2: 19254954
TOP2A	P11388	S1337	S1106	72	8	3	5	0.00142814	homo-functional (activate)	site1: 18171681; site2: 12569090; 19043076
PTK2	Q05397	Y407	Y576	14	34	0	40	7.5e-05	homo-functional (activate)	site1: 15561106; 15735019; 16760434; site2: 12482769; 15561106; 15707572; 15735019; 17088251; 18437915; 23716717
BTK	Q06187	Y223	Y551	63	10	2	13	7.67e-08	homo-functional (activate)	site1: 14597636; 8630736; site2: 11226282; 11413148; 14597636; 17264076; 8629002
PAK1	Q13153	S174	S144	62	20	1	5	0.0065032	homo-functional (activate)	site1: 19520772; site2: 15333633; 21177766
SIRT1	Q96EB6	S540	S27	77	7	3	1	0.32176	homo-functional (activate)	site1: 19107194; site2: 20027304
SIRT1	Q96EB6	S540	S47	73	11	1	3	0.0119804	homo-functional (activate)	site1: 19107194; site2: 20027304
ACP1	P24666	Y133	Y132	54	8	6	20	1.11e-08	homo-functional (activate)	site1: 10671492; 10980198; 16890200; 9038134; site2: 10671492; 10980198; 9038134
LAT	O43561	Y200	Y220	84	0	0	4	4.29e-07	homo-functional (activate)	site1: 10811803; 11046020; 20460647; site2: 10811803; 11046020; 20460647
LAT	O43561	Y200	Y255	78	6	2	2	0.0398947	homo-functional (activate)	site1: 10811803; 11046020; 20460647; site2: 10811803
LAT	O43561	Y220	Y255	78	6	2	2	0.0398947	homo-functional (activate)	site1: 10811803; 11046020; 20460647; site2: 10811803
LMNA	P02545	S652	S390	47	36	0	5	0.0191291	homo-functional (activate)	site1: 18815303; site2: 18815303
CSF1R	P07333	Y561	Y809	79	6	1	2	0.0209229	homo-functional (activate)	site1: 11513742; 15297464; 7730365; site2: 15217985; 15297464; 7526094; 8761310
HSP90AB1	P08238	S226	S255	30	28	0	30	9.77e-08	homo-functional (activate)	site1: 18591256; 25995454; site2: 18591256; 25995454
ATF2	P15336	T73	S62	76	3	0	9	3.85e-10	homo-functional (activate)	site1: 15105425; site2: 15105425
ATF2	P15336	T73	T69	68	11	0	9	2.94e-07	homo-functional (activate)	site1: 15105425; site2: 10777545; 11313929; 12110590; 21098032; 7737129; 7737130; 7824938
ATF2	P15336	T73	T71	68	11	0	9	2.94e-07	homo-functional (activate)	site1: 15105425; site2: 10777545; 11313929; 12110590; 12208955; 21098032; 7737129; 7737130; 7824938
ATF2	P15336	S62	T69	68	8	0	12	6.13e-10	homo-functional (activate)	site1: 15105425; site2: 10777545; 11313929; 12110590; 21098032; 7737129; 7737130; 7824938
ATF2	P15336	S62	T71	68	8	0	12	6.13e-10	homo-functional (activate)	site1: 15105425; site2: 10777545; 11313929; 12110590; 12208955; 21098032; 7737129; 7737130; 7824938
ATF2	P15336	T69	T71	68	0	0	20	3.25e-20	homo-functional (activate)	site1: 10777545; 11313929; 12110590; 21098032; 7737129; 7737130; 7824938; site2: 10777545; 11313929; 12110590; 12208955; 21098032; 7737129; 7737130; 7824938
CD19	P15391	Y378	Y348	83	2	0	3	9.11e-05	homo-functional (activate)	site1: 10706702; site2: 10706702
VAV1	P15498	Y841	Y826	65	15	5	3	0.205328	homo-functional (activate)	site1: 20457609; site2: 20457609
JUNB	P17275	T102	T104	83	2	0	3	9.11e-05	homo-functional (activate)	site1: 9889198; site2: 9889198
SLC6A4	P31645	S611	Y47	84	1	1	2	0.00233287	homo-functional (activate)	site1: 19270731; site2: 21992875
MCM2	P49736	S41	S27	62	4	0	22	4.93e-17	homo-functional (activate)	site1: 16446360; 16899510; site2: 16446360; 16899510
MCM2	P49736	S41	S139	29	37	0	22	2.96e-05	homo-functional (activate)	site1: 16446360; 16899510; site2: 16446360; 16899510
MCM2	P49736	S27	S139	28	34	1	25	6.28e-05	homo-functional (activate)	site1: 16446360; 16899510; site2: 16446360; 16899510
SMAD3	P84022	S423	S425	81	0	0	7	1.58e-10	homo-functional (activate)	site1: 19115199; 9380693; site2: 19115199; 9380693
DDR1	Q08345	Y513	Y796	35	13	5	35	7.29e-09	homo-functional (activate)	site1: 24509848; 9659899; site2: 16611743; 24509848
SMN2	Q16637	S31	S28	59	3	0	26	2.5e-19	homo-functional (activate)	site1: 15592453; 20878088; site2: 15592453; 20878088
CEP55	Q53EZ4	S425	S428	80	3	0	5	1.43e-06	homo-functional (activate)	site1: 16198290; site2: 16198290
RRN3	Q9NYV6	S170	S172	84	0	0	4	4.29e-07	homo-functional (activate)	site1: 18559419; site2: 18559419
KDR	P35968	Y951	Y1059	62	23	0	3	0.0236932	homo-functional (activate)	site1: 10102632; 11435426; 16891660; site2: 10102632; 11435426; 16891660; 16946136; 17372230; 19050761
ABL1	P00519	Y139	T735	80	4	3	1	0.211961	homo-functional (activate)	site1: 18775312; site2: 15696159; 18794806; 19643477
ABL1	P00519	Y139	Y70	83	1	0	4	2.14e-06	homo-functional (activate)	site1: 18775312; site2: 16912036; 18775435
RAF1	P04049	S339	S619	81	4	3	0	1	homo-functional (activate)	site1: 10998357; 11274179; 12244094; 15849194; 9234708; site2: 8288587
RET	P07949	Y1062	Y900	80	5	0	3	0.000510316	homo-functional (activate)	site1: 10445857; 10919641; 10995764; 11002419; 11061555; 11313948; 11360177; 11713247; 11886862; 11956105; 12242309; 12444552; 12527893; 12771945; 14981541; 15286081; 15677445; 17210721; 20682772; 8663426; site2: 14711813; 16928683
RET	P07949	Y900	Y905	78	2	1	7	4.44e-08	homo-functional (activate)	site1: 14711813; 16928683; site2: 10445857; 11713247; 11956105; 12444552; 14711813; 16928683; 26147533; 8637703
RPS6KB1	P23443	T252	S441	68	17	0	3	0.0103886	homo-functional (activate)	site1: 11684675; 12970779; 19864428; 7489717; 7545671; 9218810; 9445476; site2: 7545671
RPS6KB1	P23443	S394	S441	68	13	0	7	1.22e-05	homo-functional (activate)	site1: 11914378; 17446865; 9271440; site2: 7545671
RPS6KB1	P23443	T412	S441	66	15	2	5	0.00599075	homo-functional (activate)	site1: 11684675; 12036952; 12609989; 12807916; 12970779; 14660640; 15028555; 15304500; 17347671; 17446865; 19079619; 25738361; 7489717; 7545671; 9218810; site2: 7545671
PRKCQ	Q04759	T538	S695	61	21	0	6	0.000546213	homo-functional (activate)	site1: 11772397; 16252004; 21983831; site2: 11772397; 15364937; 16252004
PRKCQ	Q04759	S676	S695	60	14	1	13	1.93e-07	homo-functional (activate)	site1: 11772397; 16252004; site2: 11772397; 15364937; 16252004
PRKD1	Q15139	S910	S738	77	8	1	2	0.0330794	homo-functional (activate)	site1: 16563698; 21285358; site2: 11948398; 15024053; 15226414; 15755722; 16891660; 18337243; 18692497; 21285358
KIT	P10721	Y570	Y721	66	17	0	5	0.000672202	homo-functional (activate)	site1: 20147452; 21887372; 9038210; 9528781; site2: 15654360; 21887372
RCAN1	P53805	S163	S167	76	0	0	12	4.87e-15	homo-functional (activate)	site1: 12809556; 16126726; site2: 12809556; 16126726
FGFR1	P11362	Y654	Y653	40	3	2	43	5.11e-19	homo-functional (activate)	site1: 16507368; 8622701; site2: 16507368; 8622701
KDR	P35968	Y951	Y1054	63	22	0	3	0.0209594	homo-functional (activate)	site1: 10102632; 11435426; 16891660; site2: 10102632; 17372230
RPS6KA5	O75582	S360	S212	78	7	3	0	1	homo-functional (activate)	site1: 17446865; site2: 15568999
RPS6KA5	O75582	S360	S376	69	16	0	3	0.00883028	homo-functional (activate)	site1: 17446865; site2: 15568999
PRKD3	O94806	S731	S735	70	8	0	10	9.69e-09	homo-functional (activate)	site1: 16198087; 18692497; site2: 16198087
LDHA	P00338	Y83	Y10	48	36	3	1	0.892834	homo-functional (activate)	site1: 21969607; site2: 21969607
ABL1	P00519	Y139	Y253	75	9	0	4	0.000306618	homo-functional (activate)	site1: 18775312; site2: 18775312; 21347248
ERBB2	P04626	Y1196	Y1221	80	5	0	3	0.000510316	homo-functional (activate)	site1: 11238891; 16729043; 18332126; 19525980; site2: 18332126; 19525980; 20498373
ERBB2	P04626	Y1222	Y1221	80	2	0	6	5.17e-08	homo-functional (activate)	site1: 11238891; 15156151; 16729043; 18332126; 19525980; 20498373; 21840311; site2: 18332126; 19525980; 20498373
SRC	P12931	S75	Y419	10	70	0	8	0.364779	homo-functional (activate)	site1: 9271228; site2: 11600431; 11804588; 12052863; 12473651; 14661060; 14720123; 15899872; 18454177; 20129247; 20211239; 20501847; 23612968; 23644655; 25947380; 26918609; 9271228
SRC	P12931	S17	Y419	9	64	1	14	0.460281	homo-functional (activate)	site1: 12221082; site2: 11600431; 11804588; 12052863; 12473651; 14661060; 14720123; 15899872; 18454177; 20129247; 20211239; 20501847; 23612968; 23644655; 25947380; 26918609; 9271228
RPS6KB1	P23443	S441	T444	66	2	1	19	4.58e-16	homo-functional (activate)	site1: 7545671; site2: 12759354; 15028555; 15051500; 15304500; 16364302; 7545671
RPS6KB1	P23443	S441	S447	61	7	1	19	1.33e-12	homo-functional (activate)	site1: 7545671; site2: 12759354; 15028555; 15051500; 15304500; 16364302; 7545671
MTOR	P42345	S2481	S2448	73	11	1	3	0.0119804	homo-functional (activate)	site1: 10702316; 12807916; 20022946; site2: 12807916; 19079619
SYK	P43405	Y525	Y348	47	12	3	26	3.61e-10	homo-functional (activate)	site1: 11380624; 18818202; 8657103; site2: 18818202; 8657103
SYK	P43405	Y525	Y352	42	17	1	28	3.18e-10	homo-functional (activate)	site1: 11380624; 18818202; 8657103; site2: 18818202; 19289168; 8657103
SYK	P43405	Y525	Y323	28	31	1	28	1.1e-05	homo-functional (activate)	site1: 11380624; 18818202; 8657103; site2: 9535867
SYK	P43405	Y526	Y348	46	13	4	25	8.6e-09	homo-functional (activate)	site1: 11380624; 18818202; 8657103; site2: 18818202; 8657103
SYK	P43405	Y526	Y352	42	17	1	28	3.18e-10	homo-functional (activate)	site1: 11380624; 18818202; 8657103; site2: 18818202; 19289168; 8657103
SYK	P43405	Y526	Y323	28	31	1	28	1.1e-05	homo-functional (activate)	site1: 11380624; 18818202; 8657103; site2: 9535867
MAP2K3	P46734	T222	S218	70	13	0	5	0.000218707	homo-functional (activate)	site1: 17438131; 8622669; 9162092; site2: 8622669; 9162092
RPS6KA3	P51812	S369	T577	59	9	9	11	0.000302129	homo-functional (activate)	site1: 15657420; 17446865; site2: 10980595
RPS6KA3	P51812	S369	S227	55	13	3	17	1.25e-07	homo-functional (activate)	site1: 15657420; 17446865; site2: 10980595; 23708659
MST1R	Q04912	Y1239	Y1238	65	9	0	14	1.27e-10	homo-functional (activate)	site1: 24739671; site2: 20726546; 24739671
PTK2	Q05397	Y407	Y577	19	29	0	40	1.3e-06	homo-functional (activate)	site1: 15561106; 15735019; 16760434; site2: 15735019; 17088251; 18437915; 23716717
PRKCD	Q05655	T141	T507	69	15	1	3	0.0258074	homo-functional (activate)	site1: 19366211; site2: 12393602; 16505477; 18652571
STK4	Q13043	T387	Y433	72	13	2	1	0.409273	homo-functional (activate)	site1: 20513427; site2: 21715626
PAK1	Q13153	Y153	S174	78	6	4	0	1	homo-functional (activate)	site1: 17726028; 23340249; 26944939; site2: 19520772
PAK1	Q13153	Y153	S144	63	21	0	4	0.00542478	homo-functional (activate)	site1: 17726028; 23340249; 26944939; site2: 15333633; 21177766
PRKD1	Q15139	S910	S742	70	15	0	3	0.00743603	homo-functional (activate)	site1: 16563698; 21285358; site2: 11948398; 15024053; 15226414; 15755722; 16891660; 18337243; 21285358
INSR	P06213	Y1190	Y1185	26	18	4	40	5.02e-07	homo-functional (activate)	site1: 10852715; 11850117; 1658004; 8024702; 8999839; 9195949; site2: 10852715; 14690593; 1658004; 8024702; 8999839; 9195949
INSR	P06213	Y1190	Y1189	23	21	1	43	3.83e-08	homo-functional (activate)	site1: 10852715; 11850117; 1658004; 8024702; 8999839; 9195949; site2: 10852715; 11850117; 14690593; 1658004; 8024702; 8999839; 9195949
KDR	P35968	Y1054	Y1059	62	1	0	25	4.31e-21	homo-functional (activate)	site1: 10102632; 17372230; site2: 10102632; 11435426; 16891660; 16946136; 17372230; 19050761
MAPKAPK2	P49137	T222	T334	72	5	3	8	2.78e-06	homo-functional (activate)	site1: 8846784; site2: 16278218; 8846784
DDR1	Q08345	Y484	Y513	48	29	0	11	7.22e-05	homo-functional (activate)	site1: 24509848; site2: 24509848; 9659899
DDR1	Q08345	Y484	Y796	40	37	0	11	0.000705967	homo-functional (activate)	site1: 24509848; site2: 16611743; 24509848
DDR1	Q08345	Y520	Y513	48	18	0	22	3.74e-10	homo-functional (activate)	site1: 24509848; site2: 24509848; 9659899
DDR1	Q08345	Y520	Y796	40	26	0	22	9.03e-08	homo-functional (activate)	site1: 24509848; site2: 16611743; 24509848
DDR1	Q08345	Y797	Y513	45	9	3	31	1.77e-12	homo-functional (activate)	site1: 24509848; site2: 24509848; 9659899
DDR1	Q08345	Y797	Y796	40	14	0	34	1.77e-13	homo-functional (activate)	site1: 24509848; site2: 16611743; 24509848
DDR1	Q08345	Y513	Y792	35	13	6	34	3.68e-08	homo-functional (activate)	site1: 24509848; 9659899; site2: 24509848
DDR1	Q08345	Y792	Y796	40	1	0	47	2.24e-24	homo-functional (activate)	site1: 24509848; site2: 16611743; 24509848
RRN3	Q9NYV6	S170	S44	77	7	3	1	0.32176	homo-functional (activate)	site1: 18559419; site2: 15004009
RRN3	Q9NYV6	S172	S44	77	7	3	1	0.32176	homo-functional (activate)	site1: 18559419; site2: 15004009
INSR	P06213	Y1185	Y1189	23	7	1	57	5.04e-14	homo-functional (activate)	site1: 10852715; 14690593; 1658004; 8024702; 8999839; 9195949; site2: 10852715; 11850117; 14690593; 1658004; 8024702; 8999839; 9195949
RPS6KA5	O75582	S212	S376	69	12	0	7	7.94e-06	homo-functional (activate)	site1: 15568999; site2: 15568999
RPS6KA4	O75676	S343	S347	81	1	0	6	1.29e-08	homo-functional (activate)	site1: 10806207; site2: 10806207
RPS6KA4	O75676	S343	T687	78	4	2	4	0.000416488	homo-functional (activate)	site1: 10806207; site2: 11035004
RPS6KA4	O75676	S343	S360	75	7	4	2	0.112802	homo-functional (activate)	site1: 10806207; site2: 10806207
RPS6KA4	O75676	S347	T687	77	4	3	4	0.000934167	homo-functional (activate)	site1: 10806207; site2: 11035004
RPS6KA4	O75676	S347	S360	74	7	5	2	0.149318	homo-functional (activate)	site1: 10806207; site2: 10806207
RPS6KA4	O75676	T687	S360	74	6	5	3	0.0325574	homo-functional (activate)	site1: 11035004; site2: 10806207
OXSR1	O95747	S325	T185	78	7	2	1	0.251294	homo-functional (activate)	site1: 18270262; site2: 16083423; 17190791; 18270262
ARAF	P10398	T455	S257	76	9	3	0	1	homo-functional (activate)	site1: 18662992; site2: 18662992
ARAF	P10398	T455	S214	74	11	0	3	0.00331705	homo-functional (activate)	site1: 18662992; site2: 18662992
ARAF	P10398	T455	S582	67	18	1	2	0.128126	homo-functional (activate)	site1: 18662992; site2: 18662992
ARAF	P10398	S257	S214	70	9	4	5	0.0043891	homo-functional (activate)	site1: 18662992; site2: 18662992
ARAF	P10398	S257	S582	65	14	3	6	0.0037242	homo-functional (activate)	site1: 18662992; site2: 18662992
ARAF	P10398	S214	S582	59	15	9	5	0.177457	homo-functional (activate)	site1: 18662992; site2: 18662992
SRC	P12931	S75	S17	72	8	1	7	7.41e-06	homo-functional (activate)	site1: 9271228; site2: 12221082
MARK3	P27448	S215	T211	71	12	0	5	0.000157955	homo-functional (activate)	site1: 12879020; site2: 12879020
TYK2	P29597	Y1055	Y1054	78	6	0	4	9.01e-05	homo-functional (activate)	site1: 8702790; site2: 8702790
AKT1	P31749	Y474	S129	71	9	8	0	1	homo-functional (activate)	site1: 12149249; site2: 15818404; 21735093
MAP2K2	P36507	S222	S226	64	6	2	16	6.69e-11	homo-functional (activate)	site1: 19106095; site2: 19106095
SYK	P43405	Y525	Y526	58	1	1	28	1.13e-20	homo-functional (activate)	site1: 11380624; 18818202; 8657103; site2: 11380624; 18818202; 8657103
MAPK8	P45983	T183	Y185	21	19	0	48	1.32e-09	homo-functional (activate)	site1: 10867021; 12368275; 15944157; 17210579; 8137421; 9312068; site2: 10867021; 15944157; 17210579; 8137421; 9312068
RPS6KA3	P51812	T577	S227	54	14	4	16	2.13e-06	homo-functional (activate)	site1: 10980595; site2: 10980595; 23708659
MAP2K6	P52564	T211	S207	70	14	0	4	0.00131224	homo-functional (activate)	site1: 8622669; site2: 8622669
MAP2K1	Q02750	S218	S222	64	6	2	16	6.69e-11	homo-functional (activate)	site1: 12466969; 12506122; 12609989; 16585161; 17667937; 19106095; 24681949; 7731726; 8621729; site2: 12466969; 12506122; 12609989; 16585161; 17667937; 19106095; 24681949; 7731726; 8621729
PRKCQ	Q04759	T538	S676	72	10	2	4	0.00526792	homo-functional (activate)	site1: 11772397; 16252004; 21983831; site2: 11772397; 16252004
MERTK	Q12866	Y754	Y749	42	32	0	14	3.73e-05	homo-functional (activate)	site1: 8702477; site2: 8702477
MERTK	Q12866	Y754	Y753	39	35	0	14	0.000104983	homo-functional (activate)	site1: 8702477; site2: 8702477
MERTK	Q12866	Y749	Y753	36	6	3	43	5.39e-15	homo-functional (activate)	site1: 8702477; site2: 8702477
PAK2	Q13177	Y194	Y139	76	9	0	3	0.00200481	homo-functional (activate)	site1: 12215529; site2: 12215529
PAK2	Q13177	Y194	S141	53	32	0	3	0.0596431	homo-functional (activate)	site1: 12215529; site2: 21177766
PAK2	Q13177	Y139	S141	52	24	1	11	0.000111736	homo-functional (activate)	site1: 12215529; site2: 21177766
ATM	Q13315	S2996	S367	79	4	3	2	0.0356357	homo-functional (activate)	site1: 21149446; site2: 21149446
DHCR24	Q15392	T110	Y507	81	4	2	1	0.162709	homo-functional (activate)	site1: 24363437; site2: 24363437
RPS6KA1	Q15418	S363	T359	72	0	0	16	6.91e-18	homo-functional (activate)	site1: 23708659; site2: 23708659
PKN2	Q16513	T814	S815	70	4	3	11	1.34e-08	homo-functional (activate)	site1: 19723632; site2: 19723632
PKN2	Q16513	T814	T816	66	8	3	11	6.34e-07	homo-functional (activate)	site1: 19723632; site2: 10753910; 19723632
PKN2	Q16513	S815	T816	69	4	0	15	1.22e-13	homo-functional (activate)	site1: 19723632; site2: 10753910; 19723632
PRKD2	Q9BZL6	S876	S706	81	1	0	6	1.29e-08	homo-functional (activate)	site1: 11062248; 12058027; site2: 12058027
PRKD2	Q9BZL6	S876	S710	72	10	0	6	1.48e-05	homo-functional (activate)	site1: 11062248; 12058027; site2: 12058027
PRKD2	Q9BZL6	S706	S710	72	9	0	7	1.8e-06	homo-functional (activate)	site1: 12058027; site2: 12058027
UVRAG	Q9P2Y5	S571	S550	84	1	0	3	3.65e-05	homo-functional (activate)	site1: 26139536; site2: 26139536
RPS6KB2	Q9UBS0	S417	S423	84	1	0	3	3.65e-05	homo-functional (activate)	site1: 11108720; site2: 11108720
STK39	Q9UEW8	S371	T231	76	6	4	2	0.090622	homo-functional (activate)	site1: 18270262; site2: 17190791; 18270262
RPS6KA6	Q9UK32	S372	S389	84	0	0	4	4.29e-07	homo-functional (activate)	site1: 15632195; site2: 15632195
RPS6KA6	Q9UK32	S372	S232	58	26	0	4	0.0117523	homo-functional (activate)	site1: 15632195; site2: 15632195
RPS6KA6	Q9UK32	S389	S232	58	26	0	4	0.0117523	homo-functional (activate)	site1: 15632195; site2: 15632195
PIKFYVE	Q9Y2I7	S318	S307	62	22	0	4	0.00641111	homo-functional (activate)	site1: 19232516; site2: 15546921
PLEK	P08567	S113	T114	83	0	0	5	2.55e-08	homo-functional (activate)	site1: 7559487; site2: 7559487
PLEK	P08567	S113	S117	81	2	0	5	5.36e-07	homo-functional (activate)	site1: 7559487; site2: 7559487
PLEK	P08567	T114	S117	81	2	0	5	5.36e-07	homo-functional (activate)	site1: 7559487; site2: 7559487
ARAF	P10398	Y301	Y302	73	7	0	8	1e-07	homo-functional (activate)	site1: 9020159; site2: 9020159
SLC9A1	P19634	S726	S729	84	0	0	4	4.29e-07	homo-functional (activate)	site1: 18701649; site2: 18701649
SLC9A1	P19634	S726	S703	63	21	0	4	0.00542478	homo-functional (activate)	site1: 18701649; site2: 10400637; 25578862
SLC9A1	P19634	S729	S703	63	21	0	4	0.00542478	homo-functional (activate)	site1: 18701649; site2: 10400637; 25578862
RAP1GAP	P47736	S499	S441	72	7	4	5	0.00189615	homo-functional (activate)	site1: 19218462; site2: 19218462
CAV2	P51636	S36	S23	69	13	0	6	5.01e-05	homo-functional (activate)	site1: 12743374; site2: 12743374
SLC12A2	P55011	T212	T217	76	7	0	5	2.02e-05	homo-functional (activate)	site1: 12145304; 12145305; 16669787; site2: 12145304; 12145305
DDR1	Q08345	Y484	Y520	66	11	0	11	2.2e-08	homo-functional (activate)	site1: 24509848; site2: 24509848
DDR1	Q08345	Y484	Y797	54	23	0	11	8.94e-06	homo-functional (activate)	site1: 24509848; site2: 24509848
DDR1	Q08345	Y484	Y792	41	36	0	11	0.000544183	homo-functional (activate)	site1: 24509848; site2: 24509848
DDR1	Q08345	Y520	Y797	54	12	0	22	1.81e-12	homo-functional (activate)	site1: 24509848; site2: 24509848
DDR1	Q08345	Y520	Y792	41	25	0	22	4.89e-08	homo-functional (activate)	site1: 24509848; site2: 24509848
DDR1	Q08345	Y797	Y792	41	13	0	34	5.17e-14	homo-functional (activate)	site1: 24509848; site2: 24509848
ARHGEF6	Q15052	S225	S488	60	24	0	4	0.00878043	homo-functional (activate)	site1: 25694429; site2: 25694429
INCENP	Q9NQS7	S893	S894	82	1	1	4	1.06e-05	homo-functional (activate)	site1: 12925766; site2: 12925766
NTRK1	P04629	Y680	Y681	84	0	0	4	4.29e-07	homo-functional (activate)	site1: 15601748; site2: 15601748
SIRT1	Q96EB6	S540	T530	76	8	1	3	0.00558989	homo-functional (activate)	site1: 19107194; site2: 19107194; 20027304
LCK	P06239	Y192	Y505	23	13	3	49	3.61e-09	homo-functional (inhibit)	site1: 8798764; site2: 10962552; 1639064; 17897955; 20541955; 2141684; 23202272; 2503711; 3352600
FOXO3	O43524	S294	S253	67	12	7	2	0.437255	homo-functional (inhibit)	site1: 18204439; site2: 10102273; 11154281; 17079231; 18593906; 18794113; 20110348; 21777391; 25745998
STMN1	P16949	S25	S38	49	4	4	31	3.69e-15	homo-functional (inhibit)	site1: 11015208; 7775478; 9271428; site2: 11015208; 19033656; 19162178; 7775478; 9271428
EIF4EBP1	Q13541	T70	T46	64	13	3	8	0.000325628	homo-functional (inhibit)	site1: 11410517; 11553333; 12588975; 15051500; 24247720; 25702871; 26170285; site2: 11799119; 12588975; 15051500; 19036825; 23584478; 24247720; 9465032
EIF4EBP1	Q13541	T70	T37	62	15	1	10	6.57e-06	homo-functional (inhibit)	site1: 11410517; 11553333; 12588975; 15051500; 24247720; 25702871; 26170285; site2: 12588975; 15051500; 19036825; 23584478; 24247720; 9465032
EIF4EBP1	Q13541	S65	T46	63	12	4	9	0.000202383	homo-functional (inhibit)	site1: 11553333; 15051500; 20880835; 24247720; 25702871; site2: 11799119; 12588975; 15051500; 19036825; 23584478; 24247720; 9465032
EIF4EBP1	Q13541	S65	T37	62	13	1	12	2.77e-07	homo-functional (inhibit)	site1: 11553333; 15051500; 20880835; 24247720; 25702871; site2: 12588975; 15051500; 19036825; 23584478; 24247720; 9465032
HSF1	Q00613	S303	S307	78	0	0	10	2.22e-13	homo-functional (inhibit)	site1: 12665592; 12917326; 25963659; 8940068; site2: 12646186; 12917326; 16624816; 25679764; 25963659; 8940068; 9535852
FOXO3	O43524	S294	T32	71	8	3	6	0.00035733	homo-functional (inhibit)	site1: 18204439; site2: 18593906; 20110348
EIF4EBP1	Q13541	T46	T37	62	5	1	20	3.38e-14	homo-functional (inhibit)	site1: 11799119; 12588975; 15051500; 19036825; 23584478; 24247720; 9465032; site2: 12588975; 15051500; 19036825; 23584478; 24247720; 9465032
JUN	P05412	S249	S243	82	3	0	3	0.000182256	homo-functional (inhibit)	site1: 1516134; 17215518; site2: 1516134; 16023596; 17215518; 1846781; 21860413
STMN1	P16949	S63	S38	50	24	3	11	0.00171089	homo-functional (inhibit)	site1: 10913145; 11015208; 11415983; 16554300; 17001604; 19359244; 25198505; 7775478; 9271428; site2: 11015208; 19033656; 19162178; 7775478; 9271428
STMN1	P16949	S16	S38	50	15	3	20	9.12e-08	homo-functional (inhibit)	site1: 10913145; 11015208; 14645234; 16554300; 19359244; 26317901; 7775478; 9271428; site2: 11015208; 19033656; 19162178; 7775478; 9271428
GAB2	Q9UQC2	S210	T391	71	14	1	2	0.0838376	homo-functional (inhibit)	site1: 19172738; site2: 19172738
RB1	P06400	S780	S795	70	5	5	8	1.92e-05	homo-functional (inhibit)	site1: 11641415; 11746527; 14676836; 15028555; 15619620; 17478427; 19225156; 9315635; site2: 14676836; 15028555; 15619620; 16007177; 16360038; 21478909; 9190208; 9315635
STMN1	P16949	S63	S25	51	23	2	12	0.000191301	homo-functional (inhibit)	site1: 10913145; 11015208; 11415983; 16554300; 17001604; 19359244; 25198505; 7775478; 9271428; site2: 11015208; 7775478; 9271428
STMN1	P16949	S16	S25	52	13	1	22	9.09e-11	homo-functional (inhibit)	site1: 10913145; 11015208; 14645234; 16554300; 19359244; 26317901; 7775478; 9271428; site2: 11015208; 7775478; 9271428
SSH1	Q8WYL5	S402	S937	75	10	2	1	0.3334	homo-functional (inhibit)	site1: 21525957; site2: 15159416; 19567672; 21525957
FOXO3	O43524	S253	T32	70	4	4	10	1.83e-07	homo-functional (inhibit)	site1: 10102273; 11154281; 17079231; 18593906; 18794113; 20110348; 21777391; 25745998; site2: 18593906; 20110348
ETS1	P14921	S285	S282	80	4	0	4	3e-05	homo-functional (inhibit)	site1: 12475968; site2: 12475968
STMN1	P16949	S63	S16	63	11	2	12	4.49e-07	homo-functional (inhibit)	site1: 10913145; 11015208; 11415983; 16554300; 17001604; 19359244; 25198505; 7775478; 9271428; site2: 10913145; 11015208; 14645234; 16554300; 19359244; 26317901; 7775478; 9271428
KIF2C	Q99661	S111	S115	85	0	0	3	9.11e-06	homo-functional (inhibit)	site1: 14960279; 19632184; 23055517; site2: 14960279
KIF2C	Q99661	S111	S192	78	7	0	3	0.00109353	homo-functional (inhibit)	site1: 14960279; 19632184; 23055517; site2: 14960279; 23055517
KIF2C	Q99661	S115	S192	78	7	0	3	0.00109353	homo-functional (inhibit)	site1: 14960279; site2: 14960279; 23055517
EIF4EBP1	Q13541	T70	S65	75	2	0	11	2.44e-12	homo-functional (inhibit)	site1: 11410517; 11553333; 12588975; 15051500; 24247720; 25702871; 26170285; site2: 11553333; 15051500; 20880835; 24247720; 25702871
TSC2	P49815	S939	T1462	72	4	3	9	2.39e-07	homo-functional (inhibit)	site1: 12438239; 15342917; 16636147; 16702951; site2: 15342917; 16702951
RAF1	P04049	S642	S259	67	17	0	4	0.00256659	homo-functional (inhibit)	site1: 15664191; site2: 10801873; 11756411; 11971957; 12609989; 12801936; 12865432; 16093354; 20212043; 20234004; 20679480; 24929361; 8321321; 8637718
MET	P08581	Y1349	Y1356	65	5	1	17	7.22e-13	homo-functional (inhibit)	site1: 10490849; 10506185; 10871856; 12766170; 16782899; 7513258; 7687741; 7731718; 8906793; 9391119; 9826708; site2: 10490849; 10506185; 10871856; 12766170; 16782899; 7513258; 7687741; 7731718; 7838524; 7961992; 8547236; 8906793; 9242692; 9391119; 9444958
CDK2	P24941	T14	Y15	3	9	0	76	0.00200481	homo-functional (inhibit)	site1: 12912980; 1396589; 15632290; 23671119; site2: 11298456; 12912980; 13678583; 1396589; 14551212; 15632290; 17095507; 18927589; 23671119; 26240362
WWTR1	Q9GZV5	S105	S90	73	10	2	3	0.0216604	homo-functional (inhibit)	site1: 26183396; 26375055; site2: 26183396; 26375055
TSC2	P49815	S1798	S939	72	5	4	7	3.29e-05	homo-functional (inhibit)	site1: 15342917; site2: 12438239; 15342917; 16636147; 16702951
WWTR1	Q9GZV5	S105	S89	71	12	2	3	0.0331426	homo-functional (inhibit)	site1: 26183396; 26375055; site2: 20412773; 22078877; 26375055
WWTR1	Q9GZV5	S90	S89	73	2	0	13	8.75e-14	homo-functional (inhibit)	site1: 26183396; 26375055; site2: 20412773; 22078877; 26375055
ZAP70	P43403	Y292	Y492	56	10	3	19	2.21e-09	homo-functional (inhibit)	site1: 10779765; 11514605; 11976341; 15100278; 17579062; 8756661; site2: 8756661
CDK1	P06493	T14	Y15	3	8	0	77	0.00150361	homo-functional (inhibit)	site1: 10504341; 11782384; 12912980; 1532335; 20360007; 8441405; 9268380; site2: 10504341; 10770932; 11782384; 12049736; 12912980; 14767478; 14987992; 15141014; 1532335; 15735676; 15975956; 17976513; 1850698; 19276355; 19917613; 19933706; 20347419; 20360007; 25849598; 8441405; 9268380
CASP8	Q14790	Y448	Y380	78	6	4	0	1	homo-functional (inhibit)	site1: 18086677; site2: 16619028; 18086677; 18089778; 18974049; 19851329
IRS1	P35568	S616	S1101	61	23	4	0	1	homo-functional (inhibit)	site1: 16914728; 9335553; site2: 15364919; 26956053
TSC2	P49815	S1798	T1462	73	4	2	9	6.27e-08	homo-functional (inhibit)	site1: 15342917; site2: 15342917; 16702951
FZR1	Q9UM11	S40	T121	84	1	1	2	0.00233287	homo-functional (inhibit)	site1: 18818692; 26083744; 26150388; site2: 18818692
CDC25C	P30307	S168	S216	71	4	1	12	1.1e-10	homo-functional (inhibit)	site1: 20220133; 8119945; site2: 10681541; 11333986; 12766774; 15629715; 15735676; 15975956; 17409144; 20637859; 25809478; 7982962; 9278512; 9543386
ESPL1	Q14674	S1126	S1399	83	2	2	1	0.0999307	homo-functional (inhibit)	site1: 11747808; 16868023; 17974570; 25921067; site2: 17974570
MARK2	Q7KZI7	T596	S212	82	3	1	2	0.00765474	homo-functional (inhibit)	site1: 15084291; 15324659; 19011111; site2: 18424437
BRAF	P15056	T401	S365	62	15	7	4	0.185228	homo-functional (inhibit)	site1: 19933846; 21135229; site2: 10869359; 11293329; 18451171
MAP2K1	Q02750	S212	T286	81	4	2	1	0.162709	homo-functional (inhibit)	site1: 12506122; site2: 12609978; 8114697
TCF3	P15923	T355	S359	77	2	0	9	9.63e-11	homo-functional (inhibit)	site1: 19801649; site2: 19801649
TCF3	P15923	T355	S379	68	11	7	2	0.396309	homo-functional (inhibit)	site1: 19801649; site2: 19801649
TCF3	P15923	S359	S379	68	9	7	4	0.0534304	homo-functional (inhibit)	site1: 19801649; site2: 19801649
MCM4	P33991	S32	T19	83	0	0	5	2.55e-08	homo-functional (inhibit)	site1: 12714602; site2: 12714602
MCM4	P33991	S32	T110	81	2	0	5	5.36e-07	homo-functional (inhibit)	site1: 12714602; site2: 12714602
MCM4	P33991	S32	S54	78	5	2	3	0.00466146	homo-functional (inhibit)	site1: 12714602; site2: 12714602
MCM4	P33991	T19	T110	81	2	0	5	5.36e-07	homo-functional (inhibit)	site1: 12714602; site2: 12714602
MCM4	P33991	T19	S54	78	5	2	3	0.00466146	homo-functional (inhibit)	site1: 12714602; site2: 12714602
MCM4	P33991	T110	S54	76	5	4	3	0.0148856	homo-functional (inhibit)	site1: 12714602; site2: 12714602
GTF2F1	P35269	T389	S385	63	3	0	22	7.59e-18	homo-functional (inhibit)	site1: 10428810; site2: 10428810
DAP	P51397	S3	S51	79	6	0	3	0.000765474	homo-functional (inhibit)	site1: 20537536; site2: 20537536
MAX	P61244	S11	S2	81	0	0	7	1.58e-10	homo-functional (inhibit)	site1: 8018564; site2: 8018564
NULL	P61244-2	S11	S2	80	4	0	4	3e-05	homo-functional (inhibit)	site1: 8018564; site2: 8018564
MAF1	Q9H063	S60	S75	73	9	1	5	0.000278912	homo-functional (inhibit)	site1: 20233713; 20516213; site2: 20233713; 20516213; 20543138
PDHA1	P08559	S232	S300	25	40	1	22	0.00109421	homo-functional (inhibit)	site1: 11092882; 7782287; site2: 11092882; 25243911; 7782287
PDHA1	P08559	S232	S293	19	46	0	23	0.00138282	homo-functional (inhibit)	site1: 11092882; 7782287; site2: 11092882; 17474719; 25243911; 7782287
PDHA1	P08559	S300	S293	18	8	1	61	1.09e-11	homo-functional (inhibit)	site1: 11092882; 25243911; 7782287; site2: 11092882; 17474719; 25243911; 7782287
GYS1	P13807	S641	S645	74	7	0	7	5.41e-07	homo-functional (inhibit)	site1: 19339242; site2: 19339242
PGAM1	P18669	S23	S118	61	12	10	5	0.12675	homo-functional (inhibit)	site1: 12189148; site2: 12189148
CSNK1E	P49674	S323	S408	81	4	0	3	0.000318947	homo-functional (inhibit)	site1: 10542239; 12223474; site2: 10542239; 12223474
CSNK1E	P49674	S323	S405	80	5	0	3	0.000510316	homo-functional (inhibit)	site1: 10542239; 12223474; site2: 10542239; 12223474
CSNK1E	P49674	S408	S405	79	2	1	6	3.54e-07	homo-functional (inhibit)	site1: 10542239; 12223474; site2: 10542239; 12223474
SLK	Q9H2G2	S347	S348	76	2	1	9	9.41e-10	homo-functional (inhibit)	site1: 16837460; site2: 16837460
IKBKG	Q9Y6K9	Y374	S377	73	6	3	6	0.000117708	homo-functional (inhibit)	site1: 23131831; site2: 23131831
HDAC2	Q92769	S422	S424	70	0	0	18	4.13e-19	homo-functional (inhibit)	site1: 20388487; site2: 19486889; 20388487
AKAP12	Q02952	S698	S627	68	14	1	5	0.00153057	homo-functional (inhibit)	site1: 14657015; site2: 14657015
AKAP12	Q02952	S698	S696	67	15	1	5	0.00201692	homo-functional (inhibit)	site1: 14657015; site2: 14657015
AKAP12	Q02952	S627	S696	65	4	3	16	2.75e-11	homo-functional (inhibit)	site1: 14657015; site2: 14657015
TP53	P04637	S392	S315	72	13	2	1	0.409273	homo-functional (dual)	site1: 10656682; 11239457; 15155458; 15471885; 16651424; 17108107; 17237827; 18778462; 21317932; 22975381; 26673821; 9254608; 9315650; 9467949; site2: 11078726; 11687964; 12397361; 12397362; 14702041; 14744935; 15619621; 16037820; 16227590; 17906639; 20661218; 20808790; 25691063; 7596441
RAF1	P04049	Y340	S621	66	19	1	2	0.140337	homo-functional (dual)	site1: 10998357; 11259591; 11274179; 12551923; 17998336; 18775988; 19595761; 7692235; 9689060; site2: 10801873; 10998357; 18775988; 19595761; 19933846; 8816453
RAF1	P04049	Y341	S621	66	19	1	2	0.140337	homo-functional (dual)	site1: 10998357; 11259591; 11274179; 11447113; 12446733; 12551923; 12865432; 17998336; 18775988; 19595761; 7692235; site2: 10801873; 10998357; 18775988; 19595761; 19933846; 8816453
RAF1	P04049	S289	S621	65	15	2	6	0.00199095	homo-functional (dual)	site1: 15664191; 16407412; site2: 10801873; 10998357; 18775988; 19595761; 19933846; 8816453
RAF1	P04049	S296	S621	66	14	1	7	0.000124372	homo-functional (dual)	site1: 15642359; 15664191; 16407412; site2: 10801873; 10998357; 18775988; 19595761; 19933846; 8816453
RAF1	P04049	S301	S621	64	13	3	8	0.000325628	homo-functional (dual)	site1: 15642359; 15664191; 16407412; site2: 10801873; 10998357; 18775988; 19595761; 19933846; 8816453
RAF1	P04049	Y340	Y341	85	0	0	3	9.11e-06	homo-functional (dual)	site1: 10998357; 11259591; 11274179; 12551923; 17998336; 18775988; 19595761; 7692235; 9689060; site2: 10998357; 11259591; 11274179; 11447113; 12446733; 12551923; 12865432; 17998336; 18775988; 19595761; 7692235
RAF1	P04049	Y340	S289	77	8	3	0	1	homo-functional (dual)	site1: 10998357; 11259591; 11274179; 12551923; 17998336; 18775988; 19595761; 7692235; 9689060; site2: 15664191; 16407412
RAF1	P04049	Y340	S296	77	8	3	0	1	homo-functional (dual)	site1: 10998357; 11259591; 11274179; 12551923; 17998336; 18775988; 19595761; 7692235; 9689060; site2: 15642359; 15664191; 16407412
RAF1	P04049	Y340	S301	74	11	3	0	1	homo-functional (dual)	site1: 10998357; 11259591; 11274179; 12551923; 17998336; 18775988; 19595761; 7692235; 9689060; site2: 15642359; 15664191; 16407412
RAF1	P04049	Y341	S289	77	8	3	0	1	homo-functional (dual)	site1: 10998357; 11259591; 11274179; 11447113; 12446733; 12551923; 12865432; 17998336; 18775988; 19595761; 7692235; site2: 15664191; 16407412
RAF1	P04049	Y341	S296	77	8	3	0	1	homo-functional (dual)	site1: 10998357; 11259591; 11274179; 11447113; 12446733; 12551923; 12865432; 17998336; 18775988; 19595761; 7692235; site2: 15642359; 15664191; 16407412
RAF1	P04049	Y341	S301	74	11	3	0	1	homo-functional (dual)	site1: 10998357; 11259591; 11274179; 11447113; 12446733; 12551923; 12865432; 17998336; 18775988; 19595761; 7692235; site2: 15642359; 15664191; 16407412
RAF1	P04049	S289	S296	78	2	2	6	1.39e-06	homo-functional (dual)	site1: 15664191; 16407412; site2: 15642359; 15664191; 16407412
RAF1	P04049	S289	S301	77	3	0	8	2.57e-09	homo-functional (dual)	site1: 15664191; 16407412; site2: 15642359; 15664191; 16407412
RAF1	P04049	S296	S301	77	3	0	8	2.57e-09	homo-functional (dual)	site1: 15642359; 15664191; 16407412; site2: 15642359; 15664191; 16407412
RAF1	P04049	S619	S642	81	3	3	1	0.172559	hetero-functional (site1: activate; site2: inhibit)	site1: 8288587; site2: 15664191
RAF1	P04049	S619	S259	67	17	0	4	0.00256659	hetero-functional (site1: activate; site2: inhibit)	site1: 8288587; site2: 10801873; 11756411; 11971957; 12609989; 12801936; 12865432; 16093354; 20212043; 20234004; 20679480; 24929361; 8321321; 8637718
ERBB2	P04626	Y1221	Y1023	73	7	2	6	7.61e-05	hetero-functional (site1: activate; site2: inhibit)	site1: 18332126; 19525980; 20498373; site2: 16729043; 18332126
INSR	P06213	T1375	Y1361	80	4	2	2	0.0220722	hetero-functional (site1: inhibit; site2: activate)	site1: 7615833; 8454604; site2: 10852715; 10940390; 1618780; 1654097
INSR	P06213	T1375	Y1185	30	54	0	4	0.181943	hetero-functional (site1: inhibit; site2: activate)	site1: 7615833; 8454604; site2: 10852715; 14690593; 1658004; 8024702; 8999839; 9195949
INSR	P06213	T1375	Y1189	24	60	0	4	0.272473	hetero-functional (site1: inhibit; site2: activate)	site1: 7615833; 8454604; site2: 10852715; 11850117; 14690593; 1658004; 8024702; 8999839; 9195949
CDK1	P06493	T161	T14	8	48	3	29	0.377793	hetero-functional (site1: activate; site2: inhibit)	site1: 12663041; 1532335; 1833185; 25849598; 8441405; site2: 10504341; 11782384; 12912980; 1532335; 20360007; 8441405; 9268380
LYN	P07948	Y397	Y508	12	6	1	69	1.09e-09	hetero-functional (site1: activate; site2: inhibit)	site1: 15626731; 20564182; site2: 15626731
MET	P08581	Y1349	Y1235	35	35	2	16	0.00221316	hetero-functional (site1: inhibit; site2: activate)	site1: 10490849; 10506185; 10871856; 12766170; 16782899; 7513258; 7687741; 7731718; 8906793; 9391119; 9826708; site2: 10490849; 12746450; 1655790; 18819921; 21247903; 7961992; 8302603
MET	P08581	Y1349	Y1234	29	41	0	18	0.00026773	hetero-functional (site1: inhibit; site2: activate)	site1: 10490849; 10506185; 10871856; 12766170; 16782899; 7513258; 7687741; 7731718; 8906793; 9391119; 9826708; site2: 10490849; 12746450; 18819921; 21247903; 7961992; 8302603
MET	P08581	Y1356	Y1235	35	31	2	20	0.000184822	hetero-functional (site1: inhibit; site2: activate)	site1: 10490849; 10506185; 10871856; 12766170; 16782899; 7513258; 7687741; 7731718; 7838524; 7961992; 8547236; 8906793; 9242692; 9391119; 9444958; site2: 10490849; 12746450; 1655790; 18819921; 21247903; 7961992; 8302603
MET	P08581	Y1356	Y1234	29	37	0	22	2.96e-05	hetero-functional (site1: inhibit; site2: activate)	site1: 10490849; 10506185; 10871856; 12766170; 16782899; 7513258; 7687741; 7731718; 7838524; 7961992; 8547236; 8906793; 9242692; 9391119; 9444958; site2: 10490849; 12746450; 18819921; 21247903; 7961992; 8302603
SRC	P12931	S75	Y530	20	60	2	6	0.682443	hetero-functional (site1: activate; site2: inhibit)	site1: 9271228; site2: 11035005; 12052863; 14506284; 16790421; 18454177; 20615878; 24931162; 9655255
SRC	P12931	S17	Y530	18	55	4	11	0.697528	hetero-functional (site1: activate; site2: inhibit)	site1: 12221082; site2: 11035005; 12052863; 14506284; 16790421; 18454177; 20615878; 24931162; 9655255
BRAF	P15056	S729	S365	59	11	10	8	0.0131466	hetero-functional (site1: activate; site2: inhibit)	site1: 10660530; 19933846; 24095280; site2: 10869359; 11293329; 18451171
BRAF	P15056	S365	S446	59	10	5	14	1.77e-06	hetero-functional (site1: inhibit; site2: activate)	site1: 10869359; 11293329; 18451171; site2: 15710605; 16803888; 19050761
CDC25C	P30307	S214	S168	74	9	1	4	0.00140168	hetero-functional (site1: activate; site2: inhibit)	site1: 12766774; 20530684; 8119945; site2: 20220133; 8119945
MAP2K2	P36507	S216	S222	70	15	0	3	0.00743603	hetero-functional (site1: inhibit; site2: activate)	site1: 12506122; site2: 19106095
MAP2K2	P36507	S216	S226	66	19	0	3	0.0140337	hetero-functional (site1: inhibit; site2: activate)	site1: 12506122; site2: 19106095
ZAP70	P43403	Y474	Y492	59	25	0	4	0.0101853	hetero-functional (site1: activate; site2: inhibit)	site1: 9685404; site2: 8756661
ZAP70	P43403	Y315	Y492	58	23	1	6	0.00466058	hetero-functional (site1: activate; site2: inhibit)	site1: 11514605; 15100278; 16339550; 26237552; site2: 8756661
ZAP70	P43403	Y319	Y492	57	23	2	6	0.0141441	hetero-functional (site1: activate; site2: inhibit)	site1: 10037717; 10202147; 11046020; 12648457; 26237552; site2: 8756661
ZAP70	P43403	Y493	Y492	54	12	5	17	9.11e-07	hetero-functional (site1: activate; site2: inhibit)	site1: 11514606; 11976341; 15100278; 7642520; 7781602; 8756661; site2: 8756661
MAP2K4	P45985	S257	S80	71	8	2	7	3.04e-05	hetero-functional (site1: activate; site2: inhibit)	site1: 9162092; site2: 11707464
YAP1	P46937	Y407	S127	70	15	3	0	1	hetero-functional (site1: inhibit; site2: activate)	site1: 18280240; 18701449; 25361080; 26549256; site2: 12535517; 18640976; 20153295; 20729916; 21666719; 21730131; 21945154; 22234184; 24803537; 25362852; 25601544; 25605730; 25739674; 25772246; 26039999; 26265440; 26364602; 26549256
GSK3A	P49840	S21	Y279	8	50	0	30	0.0298209	hetero-functional (site1: inhibit; site2: activate)	site1: 11035810; 11520785; 11956225; 18701488; 25714023; site2: 18701488
MAP2K1	Q02750	S212	S218	70	15	0	3	0.00743603	hetero-functional (site1: inhibit; site2: activate)	site1: 12506122; site2: 12466969; 12506122; 12609989; 16585161; 17667937; 19106095; 24681949; 7731726; 8621729
MAP2K1	Q02750	S212	S222	66	19	0	3	0.0140337	hetero-functional (site1: inhibit; site2: activate)	site1: 12506122; site2: 12466969; 12506122; 12609989; 16585161; 17667937; 19106095; 24681949; 7731726; 8621729
MAP2K1	Q02750	T286	S218	70	13	0	5	0.000218707	hetero-functional (site1: inhibit; site2: activate)	site1: 12609978; 8114697; site2: 12466969; 12506122; 12609989; 16585161; 17667937; 19106095; 24681949; 7731726; 8621729
MAP2K1	Q02750	T286	S222	65	18	1	4	0.0129959	hetero-functional (site1: inhibit; site2: activate)	site1: 12609978; 8114697; site2: 12466969; 12506122; 12609989; 16585161; 17667937; 19106095; 24681949; 7731726; 8621729
PRKCD	Q05655	T141	Y64	70	14	4	0	1	hetero-functional (site1: activate; site2: inhibit)	site1: 19366211; site2: 11927579; 18434324
PRDX1	Q06830	S32	Y194	67	18	2	1	0.522545	hetero-functional (site1: activate; site2: inhibit)	site1: 20647304; site2: 20178744
PTK6	Q13882	Y342	Y447	40	30	0	18	3.02e-06	hetero-functional (site1: activate; site2: inhibit)	site1: 12121988; 14676834; site2: 12121988; 14676834; 15539407
SIRT2	Q8IXJ6	S372	S368	80	5	3	0	1	hetero-functional (site1: activate; site2: inhibit)	site1: 17516032; site2: 17488717; 18332217
ARHGAP35	Q9NRY4	S1150	Y1105	7	58	7	16	0.992524	hetero-functional (site1: inhibit; site2: activate)	site1: 19103606; site2: 16513268
