# Supplementary material for: Co-occurring protein phosphorylation are functionally associated
Source: PLoS Comput Biol. 2017 May 1;13(5):e1005502. doi: 10.1371/journal.pcbi.1005502 (PMC5432191; doi:10.1371/journal.pcbi.1005502)
Supplement: S4 Table — It compares the proportion of co-occurring pairs identified within short peptides (10–100 amino acids) that contain at least 5 phosphosites and randomly permuted data where the number of phosphorylations of each peptide at each condition is fixed. (XLSX) [file pcbi.1005502.s007.xlsx]

## Sheet: Peptide Randomization
Comparing the proportion of co-occurring pairs within short peptides between the original and random datasets.
Peptide length (aa)	P-value cutoff	Number of co-occurring pairs	Total pairs on those peptides	Proportion of co-occurring pairs	The number of co-occurring pairs in the random set	Total pairs in the random set	Proportion of co-occurring pairs in the random set	Fold increase observed/random
10	1e-06	1633	6275	0.2602	83992	924171	0.0909	2.86249
10	1e-05	2357	6275	0.3756	147290	924171	0.1594	2.35634
10	0.0001	3239	6275	0.5162	246918	924171	0.2672	1.93189
10	0.001	4096	6275	0.6527	370792	924171	0.4012	1.62687
10	0.01	4981	6275	0.7938	557284	924171	0.603	1.31642
20	1e-06	4437	21751	0.204	158762	3742705	0.0424	4.81132
20	1e-05	6670	21751	0.3067	305990	3742705	0.0818	3.74939
20	0.0001	9402	21751	0.4323	596371	3742705	0.1593	2.71375
20	0.001	12419	21751	0.571	1029035	3742705	0.2749	2.07712
20	0.01	15829	21751	0.7277	1828501	3742705	0.4886	1.48936
50	1e-06	8574	53167	0.1613	163656	10546014	0.0155	10.4065
50	1e-05	13284	53167	0.2499	402250	10546014	0.0381	6.55906
50	0.0001	19222	53167	0.3615	957578	10546014	0.0908	3.98128
50	0.001	26301	53167	0.4947	1919576	10546014	0.182	2.71813
50	0.01	34623	53167	0.6512	4044199	10546014	0.3835	1.69804
70	1e-06	10044	68893	0.1458	151591	14186565	0.0107	13.6262
70	1e-05	15838	68893	0.2299	407366	14186565	0.0287	8.01045
70	0.0001	23161	68893	0.3362	1047975	14186565	0.0739	4.54939
70	0.001	32125	68893	0.4663	2229526	14186565	0.1572	2.96628
70	0.01	43009	68893	0.6243	4996033	14186565	0.3522	1.77257
100	1e-06	11570	87691	0.1319	137046	18999330	0.0072	18.3194
100	1e-05	18442	87691	0.2103	405250	18999330	0.0213	9.87324
100	0.0001	27329	87691	0.3117	1118217	18999330	0.0589	5.29202
100	0.001	38511	87691	0.4392	2534058	18999330	0.1334	3.29235
100	0.01	52417	87691	0.5977	6105278	18999330	0.3213	1.86026
