# Supplementary material for: Co-occurring protein phosphorylation are functionally associated
Source: PLoS Comput Biol. 2017 May 1;13(5):e1005502. doi: 10.1371/journal.pcbi.1005502 (PMC5432191; doi:10.1371/journal.pcbi.1005502)
Supplement: S5 Table — It compares the proportion of co-occurring pairs identified between short peptides (10–100 amino acids) of interacting proteins which contain at least 5 phosphosites and randomly permuted data where the number of phosphorylations of each peptide at each condition is fixed. (XLSX) [file pcbi.1005502.s008.xlsx]

## Sheet: Peptide Randomization (PPI)
Comparing the proportion of co-occurring pairs within short peptides of interacting proteins between the original and random datasets with different peptide lengths.
Peptide Length (aa)	P-value cutoff	The number of co-occurring pairs	Total pairs on thsose peptides	Proportion of co-occurring pairs	The number of co-occurring pairs in the random set	Total pairs in the random set	Proportion of co-occurring pairs in the random set	Fold increase original/random data
10	1e-06	34	1212	0.0281	921	167063	0.0055	5.10909
10	1e-05	60	1212	0.0495	2271	167063	0.0136	3.63971
10	0.0001	123	1212	0.1015	5960	167063	0.0357	2.84314
10	0.001	233	1212	0.1922	15164	167063	0.0908	2.11674
10	0.01	400	1212	0.33	36738	167063	0.2199	1.50068
20	1e-06	124	10598	0.0117	1063	1835658	0.0006	19.5
20	1e-05	291	10598	0.0275	4758	1835658	0.0026	10.5769
20	0.0001	645	10598	0.0609	20937	1835658	0.0114	5.34211
20	0.001	1394	10598	0.1315	74225	1835658	0.0404	3.25495
20	0.01	2900	10598	0.2736	258314	1835658	0.1407	1.94456
50	1e-06	492	35894	0.0137	2392	7002085	0.0003	45.6667
50	1e-05	1163	35894	0.0324	14371	7002085	0.0021	15.4286
50	0.0001	2527	35894	0.0704	70276	7002085	0.01	7.04
50	0.001	5069	35894	0.1412	248675	7002085	0.0355	3.97746
50	0.01	9827	35894	0.2738	895194	7002085	0.1278	2.14241
70	1e-06	676	48025	0.0141	2605	9508625	0.0003	47
70	1e-05	1568	48025	0.0327	17177	9508625	0.0018	18.1667
70	0.0001	3326	48025	0.0693	86604	9508625	0.0091	7.61538
70	0.001	6701	48025	0.1395	304541	9508625	0.032	4.35938
70	0.01	12871	48025	0.268	1157457	9508625	0.1217	2.20214
100	1e-06	812	61512	0.0132	2378	12861332	0.0002	66
100	1e-05	1935	61512	0.0315	17664	12861332	0.0014	22.5
100	0.0001	4103	61512	0.0667	96916	12861332	0.0075	8.89333
100	0.001	8187	61512	0.1331	356148	12861332	0.0277	4.80505
100	0.01	15852	61512	0.2577	1428597	12861332	0.1111	2.31953
