# Supplementary material for: Co-occurring protein phosphorylation are functionally associated
Source: PLoS Comput Biol. 2017 May 1;13(5):e1005502. doi: 10.1371/journal.pcbi.1005502 (PMC5432191; doi:10.1371/journal.pcbi.1005502)
Supplement: S7 Table — The list includes one example of known cross-talk where phosphorylation at one site inhibit the phosphorylation at the other (CDC25). It also includes 35 hetero-functional pairs within proteins with either site carrying out distinct functions under different conditions. (XLSX) [file pcbi.1005502.s010.xlsx]

## Sheet: S10_Table_new3
Example of phosphosite pairs of presumed “negative correlation”.
UniProt ID	protein name	Site1	site2	n00	n01	n10	n11	FET p-value
Q9NRY4	ARHGAP35	S1150	Y1105	7	58	7	16	0.0340116
Q05655	PRKCD	T141	Y64	70	14	4	0	0.493431
P12931	SRC	S17	Y530	18	55	4	11	0.550082
P46937	YAP1	Y407	S127	70	15	3	0	0.566778
P12931	SRC	S75	Y530	20	60	2	6	0.644088
Q8IXJ6	SIRT2	S372	S368	80	5	3	0	0.837291
P06493	CDK1	T161	T14	8	48	3	29	0.842342
Q06830	PRDX1	S32	Y194	67	18	2	1	0.883648
P04049	RAF1	S619	S642	81	3	3	1	0.990886
P15056	BRAF	S729	S365	59	11	10	8	0.99748
P43403	ZAP70	Y319	Y492	57	23	2	6	0.998501
P06213	INSR	T1375	Y1361	80	4	2	2	0.99929
Q02750	MAP2K1	T286	S222	65	18	1	4	0.999328
P43403	ZAP70	Y315	Y492	58	23	1	6	0.999754
P08581	MET	Y1349	Y1235	35	35	2	16	0.999762
P30307	CDC25C	S214	S168	74	9	1	4	0.999967
P08581	MET	Y1356	Y1235	35	31	2	20	0.999986
P04626	ERBB2	Y1221	Y1023	73	7	2	6	0.999998
P45985	MAP2K4	S257	S80	71	8	2	7	0.999999
P15056	BRAF	S365	S446	59	10	5	14	1
P43403	ZAP70	Y493	Y492	54	12	5	17	1
P30307	CDC25C	S214	S216	72	11	0	5	1
P04049	RAF1	S619	S259	67	17	0	4	1
P06213	INSR	T1375	Y1185	30	54	0	4	1
P06213	INSR	T1375	Y1189	24	60	0	4	1
P07948	LYN	Y397	Y508	12	6	1	69	1
P08581	MET	Y1349	Y1234	29	41	0	18	1
P08581	MET	Y1356	Y1234	29	37	0	22	1
P36507	MAP2K2	S216	S222	70	15	0	3	1
P36507	MAP2K2	S216	S226	66	19	0	3	1
P43403	ZAP70	Y474	Y492	59	25	0	4	1
P49840	GSK3A	S21	Y279	8	50	0	30	1
Q02750	MAP2K1	S212	S218	70	15	0	3	1
Q02750	MAP2K1	S212	S222	66	19	0	3	1
Q02750	MAP2K1	T286	S218	70	13	0	5	1
Q13882	PTK6	Y342	Y447	40	30	0	18	1
